# Supplementary material for: Systems-Level Mapping of Cancer Testis Antigen 1b/a to Sarcoma Pathways Identifies Activated Ran Binding-2 E3 SUMO-Protein Ligase and Transducin-Like Enhancer Protein 1
Source: Front Genet. 2022 May 18;13:834445. doi: 10.3389/fgene.2022.834445 (PMC9158115; doi:10.3389/fgene.2022.834445)
Supplement: Supplementary file 1 [file Table1.XLS]

## Sheet: Sheet1
Supplementary file 1:
Microarray studies donwloaded from gene expression omnibus (GEO) and analyzed for CTAG1 differential expression between two conditions.
The Mann-Whitney non-parametric test was used to evaluate the null hypothesis that CTAG1 is not differentially expressed between 2 classes of samples.
The hypothesis was rejected at p<0.05 and the data were further subjected to gene set enrichment analysis to identify genes that are co-regulated with CTAG1B.
In red: CTAG1A/B differentially expressed between two classes of samples
Tumor	GEO ID	PMID ID	CTAG1B/A re-activation status/Further analysis-other CTAGs	Student's T test p-value	Description/Hypothesis tested in original study	Tumor	Study	Authors'/Comments				REF ID (PMID)
BREAST	GDS360	NA		>0.1	Breast cancer core biopsies taken from patients found to be resistant to docetaxel treatment. (Criteria: greater than 25% residual tumor volume) or sensitive (less than 25% residual tumor)	BREAST	GDS360	Gross material examined, genes retrieved after querying for for genes that dsiplay significant differences in expresion beween the 2 sets.
	GDS817	PMID: 15161944		>0.1	Expression profiling of breast cancer cell lines HCC 1954 and MDA-MB-436 in reference to mammary epithelial cells.		GDS817
	GDS820	PMID: 15161944		>0.1	Expression profiling of breast cancer cell lines HCC 1954 and MDA-MB-436 in reference to mammary epithelial cells.		GDS820
	GDS1326	PMID: 15821115		>0.1	Analysis of the response of estrogen receptor ER(-) MDA-MB-231 breast cancer cells		GDS1326
	GDS1925	PMID: 16585219		>0.1	Analysis of estrogen receptor (ER) alpha (+) MCF-7 breast cancer cells overexpressing constitutively MAPK kinases		GDS1925
	GDS2189	PMID: 16843262	CTAG1B/A induced in CtIP siRNA KD cells	<0.05	Mechanisms of BRCA-1-defficient cell growth mechanisms		GDS2189
	GDS2045	PMID: 16707453			Progression from local ductal to invasive carcinoma		GDS2045
	GDS2046	PMID: 16707453			Progression from local ductal to invasive carcinoma		GDS2046
	GDS2250	PMID: 16473279			Normal vs. Basal-like tumors		GDS2250
	GDS1329	PMID: 15897907			Analysis of tumors of 49 breast cancer patients.		GDS1329
					Apocrine=ER(-)/ER(+), Luminal=ER(+)/AR(+), Basal=ER(-)/AR(-)
	GDS2323	PMID: 14610279			Estrogen-starved breast cancer cell line: time course		GDS2323
	GDS807	PMID: 15193263			Recurrence with tamoxifen in ER(+) vs. ER(-): MICRODISSECTED SINGLE CELLS		GDS807	Laser-captured material less confounded, most promising approach
	GDS84	PMID: 10963602	Significant changes in: MAGEF1, & SS3 genes (maybe SS4). No data for CTAG1B/A	<0.05	Comparison of Luminal vs. ERBB+ vs. Normal breast samples		GDS84
	GSE3156	PMID: 16273092	Separated into high vs low CTAG1B/A expressors and analyzed with GSEA	<0.05	Breast cancer cell lines		GSE3156	Gene expression analysis on growing breast cancer cell lines.				16273092
				<0.05
MELANOMA	GDS1965	PMID: 15289333	CTAG1B/A induced in 33% OF METASTATIC MELANOMA SAMPLES	<0.05	Progression from melanocyte to melanoma	MELANOMA	GDS1965
	GDS1375	PMID: 16243793			Benign vs. cutaneous malignant		GDS1375
	GDS1078	PMID: 15656974			E2F1 overexpression in melanoma cells:E2F-1 overexpression induces apoptosis in many tumor cells. Results provide insight into the mechanisms underlying E2F-1 induced apoptosis in melanoma cells.		GDS1078
PROSTATE	GDS1390	PMID: 16203770	MAGEA3, MAGEA6 & MAGEA2B significantly overexpressed in androgen independent prostate tumors.		Prostate cancer progression. 2 groups: Androgen dependent & independent	PROSTATE	GDS1390
	E-MEXP-993				Prostate cancer stem cells (CD133+/a2b1high) vs comitted basal cells
	GDS1439	PMID: 16286247	CTAG1B/A INDUCED IN PRIMARY PC ONLY: MAGEA3, MAGEA6, MAGEA2B and MAGEA12 significantly overexpressed in metastatic cancer. Also, XAGE1 is significantly overexpressed in metastatic cancer.	<0.05	Comparison between Benign, primary & metastatic cancer of MICRODISSECTED SINGLE CANCER CELLS		GDS1439
	GDS535	PMID: 14702632			Androgen Receptor status		GDS535
LUNG	GDS1688	NA	CTAG1B/A INDUCED IN NSCLC CELL LINES ONLY (PC7, PC14 & RFRFLC-M1)	<0.05	29 lung cancer cell lines (Non-small, Small, Squamous cell carcinoma)	LUNG	GDS1688
	GDS1650	PMID: 16314486	MAGEA6, A5, A12 & CTAG1B/A but intensity values are low		Lung adenocarcinoma vs. Normal tissue		GDS1650
	GDS1405	PMID: 16997883	N.D, EXCEPT MAGED1,2 & 4.		Differentiation of type II fetal epithelial cells with dex/cAMP (DCI)		GDS1405
GASTRIC	GDS1210	PMID: 11782383	NO DATA ON CTAG1B/A: MAGEA3, MAGEA2 & MAGEA12B significantly overexpressed in cancer.	<0.05	Expression profiling of 22 primary advanced gastric cancer tissues.	GASTRIC	GDS1210	Whole tissues examined. Results may be confounded
PANCREAS	GDS1355	PMID: 16053509			Normal (MUC1-) vs. ductal (MUC1+) cancer comparison.	PANCEAS	GDS1355
SARCOMA	GDS1209a	NA	CTAG1B/A re-activated only in stage 3 synovial and myxoid liposarcomas	< 10exp-7	Round cell sarcoma	SARCOMA	GDS1209a
	GDS1209b	NA	but not in stage 1 differentiated sarcomas	< 10exp-7	Synovial sarcoma		GDS1209b
	GDS2736	NA		< 10exp-7
GLIOBLASTOMA	GDS2728	NA	CTAG1A re-activated in 33% of CD133+ GB stem cell lines but in none of the CD133- cells.	<0.05	Comparison of CD133+ and CD133- glioblastoma-derived cancer stem cells (CSC). Both CSC subpopulations were derived from primary glioblastomas. Results provide insight into the role of CD133+ and CD133- CSCs in the pathogenesis of glioblastoma.	GLIOBLASTOMA	GDS2728
MISCELL.	GDS2241	NA			Trophoblast cell lines	MISCELLANEOUS	GDS2241
	GDS1288	PMID: 15971941	CTAG1A expressed in ESCs but declines in MSC (differentiated cells)	<0.05	Comparison of mesenchymal stem cells (MSC) and undifferentiated embryonic stem cells (ESC). ESC plated on a monolayer of OP9 stromal cells in the presence of 20% heat inactivated fetal bovine serum in alpha MEM medium to induce differentiation into MSC.		GDS1288
	GDS596	PMID: 15075390	CTAG1A is expressed in total embryo: NOT in any adult tissue except trigeminal ganglion and lymphoblasts	<0.05	Examined gene expression profiles from 79 physiologically normal tissues obtained from various sources/Normal vs. Testis germ cells		GDS596
Total=32 studies
	CTAG1B/A is differentially expresssed/induced in 8/32 (25%)
	NA: Not available
	Blanks under "CTAG1B/A expression status" indicate lack of differential expression of CTAG1B/A
