# Supplementary material for: Systems-Level Mapping of Cancer Testis Antigen 1b/a to Sarcoma Pathways Identifies Activated Ran Binding-2 E3 SUMO-Protein Ligase and Transducin-Like Enhancer Protein 1
Source: Front Genet. 2022 May 18;13:834445. doi: 10.3389/fgene.2022.834445 (PMC9158115; doi:10.3389/fgene.2022.834445)
Supplement: Supplementary file 2 [file Table4.XLS]

## Sheet: Top annotationsCTAG1_POS
		Top 10 Annotations for GO, KEGG and TFBS for CTAG1B_POS modules
						ln(Bayes factor)
GEO ID#	Tumor type	GO(gene ontology)	KEGG pathway	TFBS (TRANSFAC)	GO(gene ontology)	KEGG pathway	TFBS (TRANSFAC)
GDS2189	Breast	GO:0050874 [3]: organismal physiological process	path:hsa04080: Neuroactive ligand-receptor interaction	V$STAT_01: signal transducers and activators of transcription	11.53	16.98	3.3
		GO:0007165 [4]: signal transduction	path:mmu04080: Neuroactive ligand-receptor interaction	V$HLF_01: hepatic leukemia factor	8.91	15.37	3.22
		GO:0007154 [3]: cell communication	path:rno04080: Neuroactive ligand-receptor interaction	V$OCT1_Q6: octamer factor 1	8.02	11.53	2.79
		GO:0007631 [3]: feeding behavior	path:mmu04060: Cytokine-cytokine receptor interaction	V$HP1SITEFACTOR_Q6	7.69	1.14	2.27
		GO:0018410 [8]: peptide or protein carboxyl-terminal blocking	path:hsa04540: Gap junction	V$PAX5_02: B-cell-specific activating protein	7.33	-0.11	1.47
		GO:0006479 [9]: protein amino acid methylation	path:hsa05010: Alzheimer's disease	V$NERF_Q2: new ets-related factor 1a	7.33	-0.36	1.38
		GO:0006481 [9]: C-terminal protein amino acid methylation	path:rno05010: Alzheimer's disease	V$FOXJ2_02: fork head box J 2	7.33	-0.39	1.36
		GO:0008213 [8]: protein amino acid alkylation	path:rno04060: Cytokine-cytokine receptor interaction	V$E2F1_Q3_01	7.33	-0.59	1.35
		GO:0006470 [8]: protein amino acid dephosphorylation	path:hsa00950: Alkaloid biosynthesis I	V$EBF_Q6	6.71	-0.99	1.28
		GO:0007586 [4]: digestion	path:mmu04540: Gap junction	V$STAT5A_02	6.46	-1.19	1.16
GDS1965	Melanoma	GO:0009607 [4]: response to biotic stimulus	path:mmu04610: Complement and coagulation cascades	V$MAZR_01: MAZ related factor	25.21	6.86	10.25
		GO:0006955 [4]: immune response	path:hsa04610: Complement and coagulation cascades	V$FOXP3_Q4	24	5.09	2.87
		GO:0006952 [5]: defense response	path:hsa04620: Toll-like receptor signaling pathway	V$TAL1_Q6	23.54	2.5	2.07
		GO:0009613 [5]: response to pest, pathogen or parasite	path:rno04910: Insulin signaling pathway	V$KROX_Q6	18.19	2.26	1.77
		GO:0043207 [5]: response to external biotic stimulus	path:rno05050: Dentatorubropallidoluysian atrophy (DRPLA)	V$MYOGNF1_01: myogenin / nuclear factor 1 or related factors	16.78	2.04	1.69
		GO:0050896 [3]: response to stimulus	path:hsa00020: Citrate cycle (TCA cycle)	V$CACCCBINDINGFACTOR_Q6	14.95	1.12	1.68
		GO:0050874 [3]: organismal physiological process	path:mmu04060: Cytokine-cytokine receptor interaction	V$XFD2_01: Xenopus fork head domain factor 2	14.75	1.09	1.56
		GO:0006950 [4]: response to stress	path:rno04610: Complement and coagulation cascades	V$SRF_C: serum response factor	14.54	0.75	1.32
		GO:0016064 [6]: humoral defense mechanism (sensu Vertebrata)	path:hsa05050: Dentatorubropallidoluysian atrophy (DRPLA)	V$TEF_Q6	13.19	0.58	1.15
		GO:0006092 [7]: main pathways of carbohydrate metabolism	path:rno04520: Adherens junction	V$TCF1P_Q6	12.14	0.46	0.94
GSE3156	Breast cell lines	GO:0009607 [4]: response to biotic stimulus	path:hsa04630: Jak-STAT signaling pathway	V$E2F1_Q6_01	35.62	16.82	5.04
		GO:0009790 [3]: embryonic development	path:hsa04060: Cytokine-cytokine receptor interaction	V$CEBPGAMMA_Q6	34.89	7.72	4.6
		GO:0009795 [4]: embryonic morphogenesis	path:mmu04210: Apoptosis	V$ICSBP_Q6	30.79	6.92	3.47
		GO:0050874 [3]: organismal physiological process	path:hsa04510: Focal adhesion	V$MYOGNF1_01: myogenin / nuclear factor 1 or related factors	28.43	6.6	3.04
		GO:0050896 [3]: response to stimulus	path:mmu04510: Focal adhesion	V$KROX_Q6	27.96	5.38	2.94
		GO:0006952 [5]: defense response	path:rno04510: Focal adhesion	V$ETS2_B: c-Ets-2 binding sites	27.9	4.82	2.91
		GO:0006955 [4]: immune response	path:hsa04210: Apoptosis	V$E2F1_Q6: E2F-1	27.88	3.45	2.67
		GO:0051244 [4]: regulation of cellular physiological process	path:rno04060: Cytokine-cytokine receptor interaction	V$PIT1_Q6	26.95	3.18	2.63
		GO:0006950 [4]: response to stress	path:mmu04060: Cytokine-cytokine receptor interaction	V$POU1F1_Q6	25.96	3	2.2
		GO:0009653 [3]: morphogenesis	path:hsa04610: Complement and coagulation cascades	V$E2F_Q6: E2F	23.71	2.97	2.2
						ln(Bayes factor)
GEO ID#	Tumor type	GO(gene ontology)	KEGG pathway	TFBS (TRANSFAC)	GO(gene ontology)	KEGG pathway	TFBS (TRANSFAC)
GDS1439	Prostate	GO:0016310 [7]: phosphorylation	path:hsa04110: Cell cycle	V$CREB_Q4: cAMP-response element binding protein	32.32	14.64	3.37
		GO:0000910 [5]: cytokinesis	path:hsa00601: Blood group glycolipid biosynthesis-lactoseries	V$CREB_02: cAMP-responsive element binding protein	30.56	3.75	3.34
		GO:0007049 [5]: cell cycle	path:mmu04310: Wnt signaling pathway	V$CREBATF_Q6	27.43	3.26	3.33
		GO:0006468 [8]: protein amino acid phosphorylation	path:hsa04080: Neuroactive ligand-receptor interaction	V$ATATA_B: Avian C-type TATA box	27.42	3.22	2.87
		GO:0006793 [5]: phosphorus metabolism	path:rno04310: Wnt signaling pathway	V$XBP1_01: X-box-binding protein 1	26.89	2.66	2.83
		GO:0006796 [6]: phosphate metabolism	path:mmu04510: Focal adhesion	V$NFKAPPAB_01: NF-kappaB	26.89	2.13	2.56
		GO:0000074 [6]: regulation of cell cycle	path:rno04510: Focal adhesion	V$NFKB_Q6: NF-kappaB	25.25	1.37	2.49
		GO:0008283 [4]: cell proliferation	path:hsa05050: Dentatorubropallidoluysian atrophy (DRPLA)	V$CREB_Q2_01	23.62	1.28	2.47
		GO:0007243 [6]: protein kinase cascade	path:mmu00260: Glycine, serine and threonine metabolism	V$CREB_Q4_01	19.56	0.36	2.11
		GO:0000086 [7]: G2/M transition of mitotic cell cycle	path:rno04530: Tight junction	V$KROX_Q6	17.84	0.01	1.71
GDS1688	Lung cell lines	GO:0009408 [5]: response to heat	path:hsa04512: ECM-receptor interaction	V$E2F1_Q3_01	26.61	10.69	4.47
		GO:0009266 [6]: response to temperature	path:hsa04810: Regulation of actin cytoskeleton	V$HSF_Q6	25.32	5.53	2.8
		GO:0006457 [7]: protein folding	path:hsa04510: Focal adhesion	V$KROX_Q6	19.39	3	2.6
		GO:0006986 [5]: response to unfolded protein	path:hsa00970: Aminoacyl-tRNA biosynthesis	V$E2F1_Q6: E2F-1	18.45	2.16	2.32
		GO:0007160 [5]: cell-matrix adhesion	path:hsa00260: Glycine, serine and threonine metabolism	V$PAX3_B: Pax-3 binding sites	14.34	1.31	2.16
		GO:0007229 [6]: integrin-mediated signaling pathway	path:mmu04510: Focal adhesion	V$MYCMAX_B: c-Myc:Max binding sites	13.08	1.2	1.88
		GO:0009299 [8]: mRNA transcription	path:mmu04512: ECM-receptor interaction	V$XBP1_01: X-box-binding protein 1	12.27	1.16	1.74
		GO:0051084 [8]: posttranslational protein folding	path:rno00251: Glutamate metabolism	V$E12_Q6	10.81	1.03	1.74
		GO:0051085 [9]: chaperone cofactor dependent protein folding	path:hsa00950: Alkaloid biosynthesis I	V$MAZR_01: MAZ related factor	10.81	0.98	1.62
		GO:0009628 [5]: response to abiotic stimulus	path:mmu00440: Aminophosphonate metabolism	V$E2F1_Q4_01	8.28	0.97	1.25
GDS1288	ESC differentiaion to MSC	GO:0007210 [7]: serotonin receptor signaling pathway	path:hsa00030: Pentose phosphate pathway	V$VMW65_Q6	22.5	4.85	4.48
		GO:0007187 [7]: G-protein signaling, coupled to cyclic nucleotide second messenger	path:hsa04080: Neuroactive ligand-receptor interaction	V$IK1_01: Ikaros 1	15.91	3.67	2.38
		GO:0007188 [8]: G-protein signaling, coupled to cAMP nucleotide second messenger	path:rno00680: Methane metabolism	V$E2F1_Q6_01	15.91	3.41	2.25
		GO:0019933 [8]: cAMP-mediated signaling	path:mmu00010: Glycolysis / Gluconeogenesis	V$ZTA_Q2	12.51	1.81	1.99
		GO:0019935 [7]: cyclic-nucleotide-mediated signaling	path:mmu04080: Neuroactive ligand-receptor interaction	V$NMYC_01: N-Myc	12.2	1.79	1.74
		GO:0007186 [6]: G-protein coupled receptor protein signaling pathway	path:rno05030: Amyotrophic lateral sclerosis (ALS)	V$E2F_Q6: E2F	11.56	1.42	1.64
		GO:0007182 [9]: common-partner SMAD protein phosphorylation	path:hsa00260: Glycine, serine and threonine metabolism	V$GFI1_01: growth factor independence 1	10.65	0.45	1.36
		GO:0007193 [9]: G-protein signaling, adenylate cyclase inhibiting pathway	path:rno00380: Tryptophan metabolism	V$STAT3_01: signal transducer and activator of transcription 3	10.6	0.43	1.07
		GO:0007198 [10]: serotonin receptor, adenylate cyclase inhibiting pathway	path:hsa05030: Amyotrophic lateral sclerosis (ALS)	V$MYC_Q2	10.6	0.31	0.84
		GO:0007208 [8]: serotonin receptor, phospholipase C activating pathway	path:rno04080: Neuroactive ligand-receptor interaction	V$BACH2_01: BTB and CNC homolog 2	10.6	0.28	0.72
						ln(Bayes factor)
GEO ID#	Tumor type	GO(gene ontology)	KEGG pathway	TFBS (TRANSFAC)	GO(gene ontology)	KEGG pathway	TFBS (TRANSFAC)
GDS596	Normal vs testis germ cells	GO:0007275 [2]: development	path:hsa04080: Neuroactive ligand-receptor interaction	V$NFKAPPAB50_01: NF-kappaB (p50)	9.67	8.7	3.15
		GO:0045449 [6]: regulation of transcription	path:mmu04080: Neuroactive ligand-receptor interaction	V$GCM_Q2	8.94	8.15	2.21
		GO:0019219 [5]: regulation of nucleobase, nucleoside, nucleotide and nucleic acid metabolism	path:rno04080: Neuroactive ligand-receptor interaction	V$GATA1_05: GATA-binding factor 1	8.88	6.23	2.14
		GO:0006350 [6]: transcription	path:rno00532: Chondroitin / Heparan sulfate biosynthesis	V$HEB_Q6	8.43	1.59	1.82
		GO:0006355 [7]: regulation of transcription, DNA-dependent	path:hsa00950: Alkaloid biosynthesis I	V$OCT1_02: octamer factor 1	7.75	1.57	1.69
		GO:0019222 [4]: regulation of metabolism	path:hsa00940: Stilbene, coumarine and lignin biosynthesis	V$POU6F1_01	7.7	0.64	1.56
		GO:0006351 [7]: transcription, DNA-dependent	path:hsa00740: Riboflavin metabolism	V$AP4_01: activator protein 4	7.5	0.51	1.26
		GO:0007166 [5]: cell surface receptor linked signal transduction	path:hsa00052: Galactose metabolism	V$E2F_Q6: E2F	6.43	-0.17	1.18
		GO:0050791 [3]: regulation of physiological process	path:hsa00532: Chondroitin / Heparan sulfate biosynthesis	V$AHR_01: aryl hydrocarbon / dioxin receptor	6.23	-0.17	1.13
		GO:0050789 [2]: regulation of biological process	path:mmu04520: Adherens junction	V$MYCMAX_02: c-Myc:Max heterodimer	5.92	-0.69	1.08
GDS1209a	Round cell sarcoma	GO:0009653 [3]: morphogenesis	path:mmu04060: Cytokine-cytokine receptor interaction	V$TITF1_Q3: TTF-1, TITF1 (thyroid transcription factor 1)	58.05	30.18	5.11
		GO:0007010 [6]: cytoskeleton organization and biogenesis	path:hsa04060: Cytokine-cytokine receptor interaction	V$BARBIE_01: barbiturate-inducible element	54.92	19.95	4.6
		GO:0007275 [2]: development	path:hsa04620: Toll-like receptor signaling pathway	V$FOXD3_01: fork head box D3	49.06	16.33	3.62
		GO:0006928 [4]: cell motility	path:rno00193: ATP synthesis	V$HEB_Q6	48.1	2.44	3.38
		GO:0009887 [4]: organogenesis	path:hsa04510: Focal adhesion	V$SMAD3_Q6	45.67	1.6	3.15
		GO:0048513 [3]: organ development	path:hsa00330: Arginine and proline metabolism	V$NFKB_C: NF-kappaB binding site	45.67	1.28	2.87
		GO:0042330 [5]: taxis	path:rno00252: Alanine and aspartate metabolism	V$GATA_C: GATA binding site	42.7	0.78	2.52
		GO:0006935 [6]: chemotaxis	path:rno00220: Urea cycle and metabolism of amino groups	V$ATF4_Q2: activating transcription factor 4	42.7	0.64	2.3
		GO:0016043 [4]: cell organization and biogenesis	path:rno00190: Oxidative phosphorylation	V$NFE2_01: NF-E2 p45	40.35	0.38	1.77
		GO:0007154 [3]: cell communication	path:hsa04540: Gap junction	V$NFKAPPAB65_01: NF-kappaB (p65)	39.82	0.27	1.76
GDS1209b	Synovial sarcoma	GO:0008219 [4]: cell death	path:rno00271: Methionine metabolism	V$E2F1_Q6: E2F-1	11.07	4.79	7.18
		GO:0016265 [3]: death	path:hsa05040: Huntington's disease	V$KROX_Q6	10.9	4.62	6.16
		GO:0012501 [5]: programmed cell death	path:rno00450: Selenoamino acid metabolism	V$E2F1_Q6_01	9.78	4.26	4.96
		GO:0001836 [9]: release of cytochrome c from mitochondria	path:hsa05030: Amyotrophic lateral sclerosis (ALS)	V$E2F_Q4: E2F	9.7	3.4	4.55
		GO:0043118 [4]: negative regulation of physiological process	path:rno05030: Amyotrophic lateral sclerosis (ALS)	V$E2F1DP1_01: E2F-1:DP-1 heterodimer	8.02	3.22	3.45
		GO:0006915 [6]: apoptosis	path:ath00271: Methionine metabolism	V$FOXJ2_01: fork head box J 2	7.91	3.18	3.29
		GO:0043119 [4]: positive regulation of physiological process	path:ath00450: Selenoamino acid metabolism	V$EVI1_04: ectopic viral integration site 1 encoded factor	7.74	3.18	3.26
		GO:0006139 [5]: nucleobase, nucleoside, nucleotide and nucleic acid metabolism	path:mmu04210: Apoptosis	V$E2F_Q6: E2F	7.34	2.05	3
		GO:0008637 [8]: apoptotic mitochondrial changes	path:mmu05040: Huntington's disease	V$MYOGNF1_01: myogenin / nuclear factor 1 or related factors	7.25	2.01	2.98
		GO:0006730 [5]: one-carbon compound metabolism	path:rno00240: Pyrimidine metabolism	V$E2F_01: E2F	7.05	1.88	2.94
						ln(Bayes factor)
GEO ID#	Tumor type	GO(gene ontology)	KEGG pathway	TFBS (TRANSFAC)	GO(gene ontology)	KEGG pathway	TFBS (TRANSFAC)
WLS vs MLS	Henderson: Mesechymal tumors	GO:0006955 [4]: immune response	path:mmu04540: Gap junction	V$MAZR_01: MAZ related factor	28.2	13.43	3.93
		GO:0006952 [5]: defense response	path:mmu04510: Focal adhesion	V$KROX_Q6	27.41	12.47	3.73
		GO:0009607 [4]: response to biotic stimulus	path:mmu04010: MAPK signaling pathway	V$E2F1_Q6: E2F-1	24.01	11.8	2.14
		GO:0007275 [2]: development	path:mmu04910: Insulin signaling pathway	V$TCF4_Q5	22.05	7.46	1.87
		GO:0009613 [5]: response to pest, pathogen or parasite	path:hsa04060: Cytokine-cytokine receptor interaction	V$AP1_Q4: activator protein 1	20.77	3.46	1.86
		GO:0043207 [5]: response to external biotic stimulus	path:hsa04610: Complement and coagulation cascades	V$LEF1TCF1_Q4	19.62	2.57	1.48
		GO:0006950 [4]: response to stress	path:mmu04520: Adherens junction	V$E2F1_Q4: E2F-1	19.2	2.34	1.4
		GO:0009887 [4]: organogenesis	path:rno04010: MAPK signaling pathway	V$AIRE_02	17.99	1.69	1.28
		GO:0048513 [3]: organ development	path:hsa04620: Toll-like receptor signaling pathway	V$PITX2_Q2: pituitary homeobox factor 2	17.89	1.37	1.26
		GO:0009653 [3]: morphogenesis	path:mmu04530: Tight junction	V$E2F_Q4: E2F	17.87	1.02	1.11
		GO:0050896 [3]: response to stimulus	path:mmu04610: Complement and coagulation cascades	V$E2F_Q3_01	17.07	0.35	1.06

## Sheet: Top annotationsCTAG1_NEG
		Top 10 Annotations for GO, KEGG and TFBS for CTAG1B_NEG modules
						ln(Bayes factor)
GEO ID#	Tumor type	GO(gene ontology)	KEGG pathway	TFBS (TRANSFAC)	GO(gene ontology)	KEGG pathway	TFBS (TRANSFAC)
GDS2189	Breast	GO:0006412 [6]: protein biosynthesis	path:hsa00620: Pyruvate metabolism	V$E2F1DP1_01: E2F-1:DP-1 heterodimer	33.46	6.09	5.35
		GO:0009059 [5]: macromolecule biosynthesis	path:hsa00020: Citrate cycle (TCA cycle)	V$VMAF_01: v-Maf	31.94	6.04	5.05
		GO:0044260 [5]: cellular macromolecule metabolism	path:mmu00010: Glycolysis / Gluconeogenesis	V$E2F_Q4: E2F	30.67	6.03	4.53
		GO:0043170 [4]: macromolecule metabolism	path:rno00272: Cysteine metabolism	V$E2F4DP2_01: E2F-4:DP-2 heterodimer	29.1	4.5	3.78
		GO:0019538 [5]: protein metabolism	path:rno00640: Propanoate metabolism	V$E2F1_Q6_01	26.97	3.81	3.11
		GO:0044267 [6]: cellular protein metabolism	path:rno00620: Pyruvate metabolism	V$E2F1_Q6: E2F-1	26.97	3.71	2.91
		GO:0006092 [7]: main pathways of carbohydrate metabolism	path:hsa04060: Cytokine-cytokine receptor interaction	V$E2F1DP2_01: E2F-1:DP-2 heterodimer	25.99	3.53	2.66
		GO:0009058 [4]: biosynthesis	path:rno00010: Glycolysis / Gluconeogenesis	V$E2F_01: E2F	25.07	3.22	2.05
		GO:0044249 [5]: cellular biosynthesis	path:hsa04610: Complement and coagulation cascades	V$CDC5_01: cell division control protein 5	23.55	2.82	2
		GO:0015980 [6]: energy derivation by oxidation of organic compounds	path:hsa04210: Apoptosis	V$ELK1_01: Elk-1	22.06	2.42	1.65
GDS1965	Melanoma	GO:0006955 [4]: immune response	path:hsa04060: Cytokine-cytokine receptor interaction	V$TEF_Q6	70.98	8.1	4.68
		GO:0006952 [5]: defense response	path:mmu04060: Cytokine-cytokine receptor interaction	V$E2F1_Q6: E2F-1	67.85	4.65	4.27
		GO:0009607 [4]: response to biotic stimulus	path:mmu04010: MAPK signaling pathway	V$TITF1_Q3: TTF-1, TITF1 (thyroid transcription factor 1)	65.2	3.87	3.92
		GO:0050874 [3]: organismal physiological process	path:mmu05030: Amyotrophic lateral sclerosis (ALS)	V$SREBP_Q3	49.46	3.17	3.73
		GO:0050896 [3]: response to stimulus	path:rno05020: Parkinson's disease	V$STAT5B_01: signal transducer and activator of transcription 5b	38.43	2.88	3.44
		GO:0009613 [5]: response to pest, pathogen or parasite	path:hsa04620: Toll-like receptor signaling pathway	V$GATA1_06: GATA-binding factor 1	36.29	2.32	2.72
		GO:0043207 [5]: response to external biotic stimulus	path:mmu05060: Prion disease	V$MYCMAX_B: c-Myc:Max binding sites	34	2.01	2.66
		GO:0006950 [4]: response to stress	path:hsa04512: ECM-receptor interaction	V$GATA1_03: GATA-binding factor 1	29.21	1.79	2.5
		GO:0006412 [6]: protein biosynthesis	path:hsa00680: Methane metabolism	V$MINI20_B: Muscle initiator sequence-20	24.63	1.69	2.17
		GO:0006959 [5]: humoral immune response	path:rno04520: Adherens junction	V$IRF_Q6	23.7	1.6	1.9
GSE3156	Breast cell lines	GO:0006412 [6]: protein biosynthesis	path:rno04520: Adherens junction	V$E2F1_Q6: E2F-1	32.19	7.15	5.75
		GO:0044260 [5]: cellular macromolecule metabolism	path:rno04530: Tight junction	V$E2F4DP2_01: E2F-4:DP-2 heterodimer	32.06	5.56	3.37
		GO:0043170 [4]: macromolecule metabolism	path:hsa00020: Citrate cycle (TCA cycle)	V$E2F1DP1_01: E2F-1:DP-1 heterodimer	30.51	5.29	3.24
		GO:0019538 [5]: protein metabolism	path:hsa04610: Complement and coagulation cascades	V$SREBP_Q3	29.24	4.7	2.79
		GO:0044267 [6]: cellular protein metabolism	path:rno04510: Focal adhesion	V$E2F1_Q6_01	29.24	3.96	2.44
		GO:0009059 [5]: macromolecule biosynthesis	path:mmu04010: MAPK signaling pathway	V$ELF1_Q6	29.14	3.22	2.38
		GO:0044249 [5]: cellular biosynthesis	path:mmu04060: Cytokine-cytokine receptor interaction	V$FOXJ2_01: fork head box J 2	22.04	2.88	2.2
		GO:0009058 [4]: biosynthesis	path:mmu04510: Focal adhesion	V$PAX5_01: B-cell-specific activating protein	21.46	2.71	1.9
		GO:0019722 [7]: calcium-mediated signaling	path:rno05020: Parkinson's disease	V$KROX_Q6	18.96	1.7	1.8
		GO:0044238 [4]: primary metabolism	path:mmu05030: Amyotrophic lateral sclerosis (ALS)	V$HFH3_01: HFH-3 (HNF3/fork head homolog 3)	18.54	1.29	1.71
GEO ID#	Tumor type	GO(gene ontology)	KEGG pathway	TFBS (TRANSFAC)	GO(gene ontology)	KEGG pathway	TFBS (TRANSFAC)
GDS1439	Prostate	GO:0006412 [6]: protein biosynthesis	path:mmu04010: MAPK signaling pathway	V$SREBP_Q3	43.44	5.48	5.94
		GO:0009059 [5]: macromolecule biosynthesis	path:mmu04060: Cytokine-cytokine receptor interaction	V$HFH3_01: HFH-3 (HNF3/fork head homolog 3)	39.82	5.1	3.7
		GO:0044249 [5]: cellular biosynthesis	path:hsa04520: Adherens junction	V$NRF2_01: nuclear respiratory factor 2	31.41	4.07	3.43
		GO:0019538 [5]: protein metabolism	path:mmu04510: Focal adhesion	V$E2F1_Q6: E2F-1	31.36	3.4	3.04
		GO:0044267 [6]: cellular protein metabolism	path:hsa04530: Tight junction	V$E2F4DP2_01: E2F-4:DP-2 heterodimer	31.36	3.3	2.93
		GO:0009058 [4]: biosynthesis	path:rno04520: Adherens junction	V$IRF_Q6_01	30.72	2.66	2.82
		GO:0044260 [5]: cellular macromolecule metabolism	path:hsa05050: Dentatorubropallidoluysian atrophy (DRPLA)	V$FOXJ2_01: fork head box J 2	29.82	2.36	2.5
		GO:0043170 [4]: macromolecule metabolism	path:rno04530: Tight junction	V$XFD2_01: Xenopus fork head domain factor 2	28.38	2.13	2.41
		GO:0044238 [4]: primary metabolism	path:hsa04810: Regulation of actin cytoskeleton	V$HEB_Q6	17.16	2.12	2.36
		GO:0044237 [4]: cellular metabolism	path:mmu05030: Amyotrophic lateral sclerosis (ALS)		16.18	2.04	2.04
GDS1688	Lung cell lines	GO:0006412 [6]: protein biosynthesis	path:rno04520: Adherens junction	V$VMAF_01: v-Maf	38.51	8.72	4.09
		GO:0009059 [5]: macromolecule biosynthesis	path:rno04530: Tight junction	V$SREBP_Q3	35.44	7.11	3.55
		GO:0044249 [5]: cellular biosynthesis	path:rno04510: Focal adhesion	V$E2F1_Q6: E2F-1	28.22	5.46	2.66
		GO:0044260 [5]: cellular macromolecule metabolism	path:hsa00020: Citrate cycle (TCA cycle)	V$LMO2COM_02: complex of Lmo2 bound to Tal-1, E2A proteins, and GATA-1, half-site 2	27.97	3.87	2.55
		GO:0009058 [4]: biosynthesis	path:mmu04010: MAPK signaling pathway	V$HFH3_01: HFH-3 (HNF3/fork head homolog 3)	27.61	3.62	2.42
		GO:0043170 [4]: macromolecule metabolism	path:hsa04060: Cytokine-cytokine receptor interaction	V$CREL_01: c-Rel	26.74	3.53	2.22
		GO:0019538 [5]: protein metabolism	path:mmu04060: Cytokine-cytokine receptor interaction	V$FOXJ2_01: fork head box J 2	24.39	3.26	2.2
		GO:0044267 [6]: cellular protein metabolism	path:mmu04510: Focal adhesion	V$CHOP_01: heterodimers of CHOP and C/EBPalpha	24.39	3.07	2.17
		GO:0006096 [8]: glycolysis	path:hsa04610: Complement and coagulation cascades	V$MTATA_B: Muscle TATA box	23.99	2.82	2.06
		GO:0019320 [8]: hexose catabolism	path:mmu05030: Amyotrophic lateral sclerosis (ALS)	V$GATA1_02: GATA-binding factor 1	23.61	1.43	1.83
						ln(Bayes factor)
GEO ID#	Tumor type	GO(gene ontology)	KEGG pathway	TFBS (TRANSFAC)	GO(gene ontology)	KEGG pathway	TFBS (TRANSFAC)
GDS1288	ESC differentiaion to MSC	GO:0006412 [6]: protein biosynthesis	path:rno04520: Adherens junction	V$SREBP_Q3	21.19	8.72	4.4
		GO:0009059 [5]: macromolecule biosynthesis	path:rno04530: Tight junction	V$E2F1_Q6: E2F-1	20.94	7.11	3.44
		GO:0006091 [5]: generation of precursor metabolites and energy	path:rno04510: Focal adhesion	V$HFH3_01: HFH-3 (HNF3/fork head homolog 3)	18.81	5.46	3.25
		GO:0006936 [3]: muscle contraction	path:hsa00020: Citrate cycle (TCA cycle)	V$SMAD4_Q6	17.74	5.41	2.74
		GO:0006092 [7]: main pathways of carbohydrate metabolism	path:hsa04610: Complement and coagulation cascades	V$GATA1_02: GATA-binding factor 1	16.98	4.85	2.45
		GO:0044249 [5]: cellular biosynthesis	path:mmu04010: MAPK signaling pathway	V$E2F4DP2_01: E2F-4:DP-2 heterodimer	16.83	3.62	2.26
		GO:0009058 [4]: biosynthesis	path:mmu04060: Cytokine-cytokine receptor interaction	V$FOXJ2_01: fork head box J 2	16.83	3.26	2.19
		GO:0044260 [5]: cellular macromolecule metabolism	path:mmu04510: Focal adhesion	V$TEF_Q6	16.62	3.07	1.82
		GO:0006096 [8]: glycolysis	path:mmu05030: Amyotrophic lateral sclerosis (ALS)	V$MTATA_B: Muscle TATA box	16.08	1.43	1.74
		GO:0043170 [4]: macromolecule metabolism	path:hsa05050: Dentatorubropallidoluysian atrophy (DRPLA)	V$E2F1DP1_01: E2F-1:DP-1 heterodimer	15.87	1.28	1.66
GDS596	Normal vs testis germ cells	GO:0050874 [3]: organismal physiological process	path:hsa04610: Complement and coagulation cascades	V$NRF2_01: nuclear respiratory factor 2	46.81	12.6	6.27
		GO:0009607 [4]: response to biotic stimulus	path:mmu04080: Neuroactive ligand-receptor interaction	V$E2F1_Q6_01	43.63	4.78	2.99
		GO:0006952 [5]: defense response	path:mmu04010: MAPK signaling pathway	V$GABP_B: GA binding protein	38.19	3.27	2.94
		GO:0006955 [4]: immune response	path:hsa00590: Prostaglandin and leukotriene metabolism	V$NRF2_Q4: heterodimer containing Nrf2	36.83	3.18	2.62
		GO:0006950 [4]: response to stress	path:mmu04060: Cytokine-cytokine receptor interaction	V$CHOP_01: heterodimers of CHOP and C/EBPalpha	28.97	2.9	2.59
		GO:0009613 [5]: response to pest, pathogen or parasite	path:hsa04060: Cytokine-cytokine receptor interaction	V$E2F1_Q6: E2F-1	26.11	2.49	2.49
		GO:0050896 [3]: response to stimulus	path:rno05020: Parkinson's disease	V$SREBP_Q3	25.62	2.2	2.41
		GO:0043207 [5]: response to external biotic stimulus	path:rno00590: Prostaglandin and leukotriene metabolism	V$PAX3_B: Pax-3 binding sites	24.64	1.99	2.34
		GO:0006412 [6]: protein biosynthesis	path:rno04520: Adherens junction	V$OLF1_01: olfactory neuron-specific factor	22.25	0.94	2.08
		GO:0019722 [7]: calcium-mediated signaling	path:mmu05030: Amyotrophic lateral sclerosis (ALS)	V$NFKAPPAB_01: NF-kappaB	21.37	0.91	2.02
						ln(Bayes factor)
GEO ID#	Tumor type	GO(gene ontology)	KEGG pathway	TFBS (TRANSFAC)	GO(gene ontology)	KEGG pathway	TFBS (TRANSFAC)
GDS1209a	Round cell sarcoma	GO:0006412 [6]: protein biosynthesis	path:rno00561: Glycerolipid metabolism	V$SREBP_Q3	33.99	10.46	3.55
		GO:0009059 [5]: macromolecule biosynthesis	path:hsa00590: Prostaglandin and leukotriene metabolism	V$ATATA_B: Avian C-type TATA box	31.41	6.42	2.18
		GO:0044249 [5]: cellular biosynthesis	path:mmu04010: MAPK signaling pathway	V$MTATA_B: Muscle TATA box	25.38	5.62	1.87
		GO:0009058 [4]: biosynthesis	path:mmu04060: Cytokine-cytokine receptor interaction	V$ATF4_Q2: activating transcription factor 4	24.88	3.9	1.53
		GO:0044267 [6]: cellular protein metabolism	path:hsa04620: Toll-like receptor signaling pathway	V$AFP1_Q6	22.18	3.13	1.45
		GO:0019538 [5]: protein metabolism	path:mmu04510: Focal adhesion	V$HP1SITEFACTOR_Q6	22.16	2.42	1.44
		GO:0044260 [5]: cellular macromolecule metabolism	path:hsa00561: Glycerolipid metabolism	V$HFH3_01: HFH-3 (HNF3/fork head homolog 3)	21.13	2.27	1.17
		GO:0006936 [3]: muscle contraction	path:rno00564: Glycerophospholipid metabolism	V$NFKB_Q6_01	20.25	2.16	1.05
		GO:0043170 [4]: macromolecule metabolism	path:mmu05030: Amyotrophic lateral sclerosis (ALS)	V$SMAD4_Q6	20.18	1.65	1.02
		GO:0016042 [5]: lipid catabolism	path:hsa00680: Methane metabolism	V$GATA_C: GATA binding site	19.61	0.58	1.01
GDS1209b	Synovial sarcoma	GO:0006412 [6]: protein biosynthesis	path:mmu04010: MAPK signaling pathway	V$SREBP_Q3	24.63	5.48	4.06
		GO:0009059 [5]: macromolecule biosynthesis	path:mmu04060: Cytokine-cytokine receptor interaction	V$HFH3_01: HFH-3 (HNF3/fork head homolog 3)	22.58	5.1	3.1
		GO:0006936 [3]: muscle contraction	path:mmu04510: Focal adhesion	V$E2F4DP2_01: E2F-4:DP-2 heterodimer	21.03	3.4	2.33
		GO:0044267 [6]: cellular protein metabolism	path:hsa00561: Glycerolipid metabolism	V$FOXJ2_01: fork head box J 2	19.82	3	1.95
		GO:0019538 [5]: protein metabolism	path:rno00561: Glycerolipid metabolism	V$E2F1_Q6: E2F-1	19.81	2.54	1.77
		GO:0044260 [5]: cellular macromolecule metabolism	path:hsa04520: Adherens junction	V$SOX5_01: Sox-5	18.88	2.42	1.61
		GO:0019722 [7]: calcium-mediated signaling	path:mmu05030: Amyotrophic lateral sclerosis (ALS)	V$HIF1_Q3: hypoxia induced factor	18.36	2.04	1.29
		GO:0019932 [6]: second-messenger-mediated signaling	path:hsa04530: Tight junction	V$PEBP_Q6	18.15	1.69	1.22
		GO:0043170 [4]: macromolecule metabolism	path:rno04520: Adherens junction	V$FOXO4_01: fork head box O4	18.03	1.6	1.18
		GO:0044249 [5]: cellular biosynthesis	path:hsa05050: Dentatorubropallidoluysian atrophy (DRPLA)	V$CDPCR1_01: cut-like homeodomain protein	17.8	1.34	1.15
						ln(Bayes factor)
GEO ID#	Tumor type	GO(gene ontology)	KEGG pathway	TFBS (TRANSFAC)	GO(gene ontology)	KEGG pathway	TFBS (TRANSFAC)
WLS vs MLS	Henderson: Mesechymal tumors	GO:0006412 [6]: protein biosynthesis	path:mmu05030: Amyotrophic lateral sclerosis (ALS)	V$TEF_Q6	45.53	6.78	3.76
		GO:0009059 [5]: macromolecule biosynthesis	path:hsa04610: Complement and coagulation cascades	V$LPOLYA_B: Lentiviral Poly A signal	41.93	6.41	3.12
		GO:0044249 [5]: cellular biosynthesis	path:rno04510: Focal adhesion	V$DR4_Q2: direct repeat 4	33.49	6.24	3.12
		GO:0009058 [4]: biosynthesis	path:mmu04510: Focal adhesion	V$CEBPGAMMA_Q6	32.78	4.07	2.82
		GO:0019538 [5]: protein metabolism	path:rno04010: MAPK signaling pathway	V$GATA3_03: GATA-binding factor 3	29.02	4.02	2.62
		GO:0044267 [6]: cellular protein metabolism	path:hsa00010: Glycolysis / Gluconeogenesis	V$SP3_Q3	29.02	3.89	2.14
		GO:0009653 [3]: morphogenesis	path:mmu04540: Gap junction	V$FOXJ2_02: fork head box J 2	28.09	3.33	1.69
		GO:0044260 [5]: cellular macromolecule metabolism	path:mmu04520: Adherens junction	V$AML_Q6	27.58	2.82	1.5
		GO:0043170 [4]: macromolecule metabolism	path:hsa04510: Focal adhesion	V$KROX_Q6	26.24	2.72	1.36
		GO:0007275 [2]: development	path:hsa00624: 1- and 2-Methylnaphthalene degradation	V$MAZR_01: MAZ related factor	26.24	2.61	1.32
