# Supplementary material for: Systems-Level Mapping of Cancer Testis Antigen 1b/a to Sarcoma Pathways Identifies Activated Ran Binding-2 E3 SUMO-Protein Ligase and Transducin-Like Enhancer Protein 1
Source: Front Genet. 2022 May 18;13:834445. doi: 10.3389/fgene.2022.834445 (PMC9158115; doi:10.3389/fgene.2022.834445)
Supplement: Supplementary file 3 [file Table2.xls]

## Sheet: Sheet1
Name	Score	Rank
Prdx2	46.490.800.000	1
Actb	28.369.400.000	2
Eef1a1	10.148.500.000	3
Banf1	9.006.900.000	4
Msx2	7.618.400.000	5
Pdx1	7.540.200.000	6
Apex1	7.087.200.000	7
Rps6	6.248.100.000	8
Six1	5.960.900.000	9
Hsd17b6	5.881.600.000	10
Tle1	5.716.000.000	11
Mne1	5.370.300.000	12
Prmt1	5.295.800.000	13
Rps15a	5.137.900.000	14
Ubc	5.057.900.000	15
Fbn2	4.915.400.000	16
Ranbp2	4.616.200.000	17
Hand1	4.609.600.000	18
Ep300	4.241.300.000	19
Dyrk1a	4.204.200.000	20
Gapdh	3.295.900.000	21
Pax9	3.096.700.000	22
Xpo1	3.056.900.000	23
Ybx1	2.976.900.000	24
Rfx1	2.928.000.000	25
Khdrbs1	2.921.900.000	26
Rps27a	2.640.800.000	27
Set	2.640.300.000	28
Hdm2	2.560.800.000	29
Anp32a	2.498.400.000	30
