# Supplementary material for: Systems-Level Mapping of Cancer Testis Antigen 1b/a to Sarcoma Pathways Identifies Activated Ran Binding-2 E3 SUMO-Protein Ligase and Transducin-Like Enhancer Protein 1
Source: Front Genet. 2022 May 18;13:834445. doi: 10.3389/fgene.2022.834445 (PMC9158115; doi:10.3389/fgene.2022.834445)
Supplement: Supplementary file 4 [file Table5.XLS]

## Sheet: Upregulated inCTAG1_POs
	Upregulated in phenotype CTAG1A_Pos
Tumor type	Breast	Melanoma	Breast cell lines	Prostate	Lung cell lines	ESC differentiaion to MSC	Normal vs testis germ cells	Round cell sarcoma	Synovial sarcoma	Cervical carcinoma
STUDY Acc #	GDS2189	GDS1965	GSE3156	GDS1439	GDS1688	GDS1288	GDS596	GDS1209	GDS1209	GDS2416
	ADRA1A	CTAG1A	C20ORF30	XM_495953	AW665024	MARCO	CTAG1A	CTAG1A	NR2F1	AI382195
	IZUMO1	KTN1	SMS	STX1A	VCX2	MGC29506	CPVL	CTAG2	TKT	ICHTHYIN
	PRPS1L1	SMURF2	ANXA1	HIST1H3G	Z95126	USP53	NDOR1	SLC44A5	ADNP	CES1
	APOB	C1orf9	ATP5J	HIST1H2APS5	CYB5R3	TUBB4Q	MED8	FBN1	GPX1	BE674583
	DKFZP434B1231	LTBP3	HGS	ZNF588	HARS	CTAG2	DAZ2	ADIPOQ	CCT3	MGC59937
	SUGT1 /// SUGT1P ///	OSBPL10	QARS	NM_018277	BXDC5	DPEP2	VDR	AL575735	PTBP1	TGM1
	VNN3	GOLGA4	QSCN6	STAG3	NSF	NPHS1	IGLL1	G0S2	DUT	SYT12
	C21ORF58	DSP	TUBB2A	SYNGR3	C11orf2	NM_012147	BE964655	ASS1	AV712577	LOC644246
	EPHA10	C1R	VIM	OR2W5	PSMC3	CAMP	TSR1	TUBB	HMGN1	C6orf176
	LRTM1	FAM129A	NDRG1	BC038464	VTI1B	THBD	XAGE1D	C5orf13	AI091079	HIST2H4A
	LMO2	SNX10	GSTO1	MDM2	UTP6	MYCN	MCM5	ATP5G2	TINP1	HYAL1
	C21ORF109 /// LOC643	PPM2C	SHFM1	N50083	GPR172A	CDKN2D	LRRK1	FZD4	MRPL3	OSBP2
	SIGLEC11	CROP	PFKM	NM_194299	SF3B2	MAP4K2	MUC1	TIMM8B	EPHX1	PCDH10
	LOC158863	GPR126	LEPROT	SIM2	PITPNB	NM_015437	C14orf131	PTX3	PPM1J	NM_147174
	LOC339778	GLDC	GPR56	CCNB3	JAG1	LHX5	EZH2	CCT3	C15orf15	PHYHD1
	LOC389073	LIMS1	GAA	LOC401074	PCMT1	UPK3B	SLC16A6	LAMC1	SET	SMOC1
	KCNAB3	CHL1	SRM	CCNYL2	VCY	OR10H2	CHEK2	CXCL12	OLA1	BCL2L10
	IRAK3	AV703259	ARHGDIA	ANGPT2	SH3GLB1	BRF1	C1orf76	ATP5E	COL5A1	RBP7
	DEFA4	KPNB1	UXT	CYP2D6	RAB14	AW675655	AVEN	COL4A1	NONO	BC040975
	LOC221122	HLA-DMB	TIMP2	LAMA1	BCAS2	DCHS2	ANKMY1	NCOA4	ESD	GNG4
	LIN9	AF220036	CYB5R3	PCDHB12	DNAJC7	KCNQ2	RBM15	UQCRH	NET1	MAGEB2
	ODAM	CD55	TAGLN2	NM_030970	ATP6V1C1	TEC	EYA2	HMGN1	SLC44A5	IRX4
	FLJ34047	ATP2B1	SPOCK1	PCDHB8	RNASEH2A	KRT8P17	AU150728	SNRPD2	CDK4	AA147933
	FLJ46121	STCH	LOC203411	TRIB1	ATP6V0D1	SLC7A4	TIPIN	NM_016171	AV703465	BC041050
	KIAA1908	WWTR1	VAT1	NM_032608	MAGEA12	GP1BB	MAGEA4	ATP5G3	CRLF1	CPS1
	PTPRH	AMOTL2	ENO1	EIF3S10	EBNA1BP2	ZBTB44	AURKA	BE966374	AHCY	COBL
	C1ORF14	CCDC131	TTYH3	KRT6A	ITGA6	NM_018722	TEX13A	SERPINH1	RAB13	ALOX15B
	PYY	SCHIP1	ATP6V0B	ADAMDEC1	RPA2	TNK2	C6orf97	C14orf2	DDX21	CCNA1
	APBB1	CITED2	CTNNAL1	XM_379025	PLEK2	SMAD9	USP18	PFN1	GAS1	NOX5
	ZNF461	IL6ST	MDH1	FUT6	RBBP8	ACSM2A	PES1	AF116710	APEX1	FLNC
	LOC283484	SLTM	VKORC1	GLDC	GMNN	TRIM17	KCNMB3	ITIH5	BANF1	AI742043
	GPR112	RHBDF1	M6PRBP1	XM_378795	AF053356	LOC440350	TMF1	U19495	CTAG2	DIRAS3
	BARX1	HLA-DQB1	OAT	XM_498571	SRPRB	SLC6A7	ZNF446	COX7CP1	SH3BP4	BCHE
	FAM76A	LEPREL1	USP11	LOC284930	DNTTIP2	NPVF	AGTR1	OLA1	CAPRIN1	LOC339260
	FKHL18	SFRS12	EMP3	BC036212	ABCF1	ARC	NM_025084	AI700518	SOSTDC1	AI089319
	SPACA3	NM_020149	FAM50A	ADCY1	CCDC86	MSH5	ARHGAP19	ENO1	CCT2	AW162846
	FBXL13	PPAP2B	TIMP1	BC036406	NM_017445	SPANXA1	VAMP8	NFIB	RBMX	S100A12
	SIGLECP16	PRPF40A	FN1	AA601031	HSPH1	SLC7A1	SYNCRIP	PSMB7	NPM1	FAM5C
	TNFRSF17	AI814728	CAPN2	CDK6	SARS	KISS1	BET1L	TINP1	ISYNA1	PEG10
	CRX	SLMO2	PGM1	JMJD2C	SNRPC	DARC	TUBB1	NDUFA1	HIST1H4C	ALX1
	FXYD4	FANCL	PFKP	GLULD1	NM_022102	HIST1H1T	LRP2BP	VCAN	HIST1H2BK	NPW
	LOC51152	AA126789	CALU	TNFAIP8L3	RDBP	FAM83E	PAGE1	COX7A2	PRAME	TDRD12
	ICMT	C10orf18	MRPL33	FLJ42117	STIP1	DCLK2	ARFGEF2	KARS	SEC11A	M31157
	TULP1	HLA-DRB6	SH3BGRL3	PTHR2	PRMT5	HTR7	APOBEC3F	NDUFS5	MRC2	AI861893
	LOC284294	FAT	LOC653387	CTAG2	MRPS2	AF023203	SFRS10	IMPDH2	TYMS	BC027448
	CCDC54	ZC3H7A	BRI3	BC034724	TSPYL5	HSPA12A	USP36	TAC1	GLT8D2	AF116616
	CTCFL	AHR	CTHRC1	PCDHB3	FKBP4	CDH15	KCNV2	QARS	AL121934	CLDN10
	TMEM91	TCERG1	HLA-F	BC025670	LOC644879	DHX58	ASB7	MGST3	TLE1	RXFP1
	LOC645188 /// LOC647	PREPL	CTAG2	MICALCL	MEA1	S100G	DYRK1A	NPM1	SIX1	HS6ST2
	NRN1	C20orf121	PPGB	LOC349160	RPP40	ADARB1	INHBC	GPX4	SERPINH1	BF698797
	CTAG1A	TICAM2	CTAG1B	CTAG1B	CTAG1A	CTAG1A	TTC4	EIF3D	CTAG1A	CTAG1A

## Sheet: Upregulated inCTAG1B_Neg
	Upregulated in phenotype CTAG1A_Neg
Tumor type	Breast	Melanoma	Breast cell lines	Prostate	Lung cell lines	ESC differentiaion to MSC	Normal vs testis germ cells	Round cell sarcoma	Synovial sarcoma	Cervical carcinoma
STUDY Acc #	GDS2189	GDS1965	GSE3156	GDS1439	GDS1688	GDS1288	GDS596	GDS1209	GDS1209	GDS2416
		RPLP0	PPIA	NM_173710	BC004334	BC004334	EIF4A2	LOC402057	BC001865	RPL41
	S100A2	RPS20	PLK1 /// RPL37A	NM_173704	BC001865	RPS2	EIF1	RPS15	BC004334	RPS18
	RPL23A	RPL8	ACTB	NM_173705	AI708767	ACTB	BE731738	RPLP0	AA809056	RPS27
	RPS3A	CFL1	LOC644808	BC001865	RPS2	BC001865	RPS28	U66061	ACTB	RPS3A
	RPS19	RPL39	RPS3	RPS20	RPL23A	AA809056	AA515698	PRSS1	RPL23A	BE786672
	PLK1 /// RPL37A	RPS3	RPL8	AF253979	BE731738	AI708767	RPL9	IGKC	RPL13A	NM_173710
	RPL13A	EEF1A1	RPL30	RPL39	RPL41	RPS3A	LOC654007	LOC654007	RPL41	RPS24
	RPL27A /// LOC389435	AF072098	RPL27A /// LOC389435	NM_173709	RPL13A	RPL41	NGFRAP1	PRSS2	RPS3A	RPL13A
	TMSB10	LGALS3	RPL23A	RPS3A	NM_001403	RPL3	RPL32	LOC440055	IGKC	RPS20
	LOC644808	LOC440055	RPL7	RPL41	RPS19	AI925635	TPT1	ELA3B	AI925635	BC001865
	RPL7	AK026491	EEF1A1	NM_001403	BC001224	RPL23A	TUBB2C	CPA1	RPS2	RPS16
	LOC643788	RPS17	LOC643788	RPL13A	RPL7A	RPS18	CST3	CTRB1	NM_001403	AA809056
	TPT1	RPLP1	RPL39	TPT1	RPS3A	BC001224	R01140	RPL29	PGC	NM_173702
	MT2A	RPS18	ACTG1	BC004334	AI925635	BE731738	AI925635	RPS6	PGA3	AI925635
	RPL39	ACTG1	RPS3A	RPL10A	GAPDH	NM_001403	RPL30	RPS29	IGHA1	NM_173705
	PPIA	BC004886	TPT1	RPS10	RPS23	RPL13A	FTHP1	RPS19	RPS18	ACTB
	RPS18	BG026805	EEF1A1 /// LOC440595	RPL9	BE741683	BE741683	RPS3A	IGHG3	EEF1A1	NM_001403
	RPS3A /// LOC439992	LGALS1	RPL13A	RPS16	RPL3	RPS23	BG026805	REG1A	LIPF	AF253979
	RPS13	HLA-A	RPS27A	RPS27A	ACTB	BG026805	RPL3	CPA2	RPS23	AK025873
	RPS27A	RPL32	KRT18	BE708432	BC004886	GAPDH	H3F3A	AF072098	AF072098	RPL39
	GAPDH	RPL18A	RPL7A	RPS18	RPS17	AL581768	AF072098	CEL	RPL3	AF072098
	RPL3	B2M	RPS18	RPL34	AA809056	RPS17	BE741683	PRSS3	RPL30	BF216701
	RPL18A /// LOC390354	BE741683	RPL36A /// LOC644889	ACTB	ACTG1	EEF1A1	ZIC1	AA809056	IGHG3	RPS15
	RPL30	GAPDH	GAPDH	RPS24	RPS16	ACTG1	RPS27	RPL34	BE741683	RPS4X
	RPS12	RPL30	UBB	RPS4X	RPS18	BC004886	RPL41	RPL7A	BC004886	BE561479
	EEF1A1	CD63	RPLP0	RPL3	RPS15	TUBA1B	EEF2	ACTB	RPL9	TMSB10
	LDHA	AL581768	RPS27	RPS15	BG026805	RPL9	RPS20	RPL30	ACTG1	BE731738
	RPL9	RPL3	RPS3A /// LOC439992	RPS13	RPL30	LOC440055	RPS15	CPB1	RPL4	AI708767
	RPS27	RPS15	RPL3	RPL7A	RPLP0	RPS19	RPL23A	RPL39	RPL7A	RPS17
	RPL36A /// LOC644889	AI925635	HSP90AA1	NM_000971	RPS3	H3F3A	RPL13A	PLA2G1B	RPS15	RPL7
	RPL7A	RPS23	RPL9	SLC36A2	AL581768	RPL30	ACTG1	ELA3A	AI708767	RPS29
	RPS16	MLANA	RPS13	NACA	AK026491	RPL7A	RPS18	PNLIP	MT2A	BC004334
	RPSA /// LOC387867	HLA-C	RPS20	LOC388344	RPL32	RPS15	RPS2	RPL9	RPS6	RPS10
	HSPA8	TMSB10	RPS4X	UBC	TMSB10	CFL1	BC001865	RPL32	RPL32	BC004886
	RPS4X	SILV	RPS28 /// LOC645899	RPL27	LOC654007	RPL32	TUBA1C	RPS17	RPLP0	RPS2
	ACTB	NM_001403	K-ALPHA-1	TAGLN	LOC440055	AK026491	RPL7A	BC004886	RPS19	NM_173704
	RPS6	RPS3A	RPS12	BC004886	EEF1A1	TMSB10	EEF1A1	RPL3	BG026805	RPL34
	KRT6A	RPL7A	HSPA8	ACTG1	RPL36A	RPL4	TUBA1B	CTRC	RPS27	RPS28
	RPS29	UBB	EEF2	RPS19	TUBA1B	LOC654007	BC004334	EEF1A1	GAPDH	HSPB1
	RPL17	RPL41	PABPC3	MSMB	RPL8	RPLP1	PRM2	RPS23	RPL34	RPLP0
	RPS20	AA809056	TUBA6	RPL12	UBB	TUBA1C	CALM2	CLPS	LOC440055	NM_173709
	RPLP0	RPL13A	KRT19	LOC440926	RPL39	RPLP0	TNP1	AI925635	RPS17	H3F3A
	UBC	RPL23A	RPL11	RPS3	RPSA	RPS6	GAPDH	NM_001403	LOC654007	RPS6
	RPS3	RPS2	RPL27	NM_005965	RPL18A	RPS3	AL581768	RPS18	BE731738	RPL18A
	FTHP1	RPS19	RPS17	RPL32	RPL4	AF119850	CFL1	RPL23A	B2M	SFN
	RPL27	BC001224	LDHA	RPL24	CFL1	RPL22	PTGDS	RPS3A	BC001224	GAPDH
	RPL7 /// LOC653702 /	ACTB	CFL1	NM_006870	RPL9	LOC402057	NM_001403	RPL41	RPS29	AK026491
	SFN	BC001865	NACA	RPL21	RPS20	RPS20	ACTB	BC004334	MT1P2	RPL4
	EEF1A1 /// LOC440595	BE731738	COX6C	RPL29	RPS29	RPL24	AA809056	RPS2	RPLP1	LOC388344
	RPL3 /// LOC653881	AI708767	RPL7 /// LOC653702 /	NM_001964	RPLP1	EEF1G	UBB	BC001865	FABP6	RPL8
	RPL11	BC004334	RPL35	RPL11	RPL22	RPL12	PRM1	RPL13A	RPS20	RPLP2
