# Supplementary material for: Systems-Level Mapping of Cancer Testis Antigen 1b/a to Sarcoma Pathways Identifies Activated Ran Binding-2 E3 SUMO-Protein Ligase and Transducin-Like Enhancer Protein 1
Source: Front Genet. 2022 May 18;13:834445. doi: 10.3389/fgene.2022.834445 (PMC9158115; doi:10.3389/fgene.2022.834445)
Supplement: Supplementary file 5 [file Table3.XLS]

## Sheet: 50co-expressed genesHeatMap
										CTAG1_NEG
										CTAG1B		Index gene in GSEA
										CTAG1_POS

## Sheet: top 50 in CTAG1B_POS
NAME	DESCRIPTION	GENE_SYMBOL	GENE_TITLE	KS SCORE
CTAG1B	na	CTAG1B	cancer/testis antigen 1B	0	Index gene
LOC349160	na	LOC349160	-	148.189
MICALCL	na	MICALCL	MICAL C-terminal like	159.253
BC025670	na	null	null	189.655
PCDHB3	na	PCDHB3	protocadherin beta 3	197.527
BC034724	na	null	null	212.3
CTAG2	na	CTAG2	cancer/testis antigen 2	216.131
PTHR2	na	PTHR2	parathyroid hormone receptor 2	221.252
FLJ42117	na	FLJ42117	-	221.844
TNFAIP8L3	na	TNFAIP8L3	tumor necrosis factor, alpha-induced protein 8-like 3	245.539
GLULD1	na	GLULD1	glutamate-ammonia ligase (glutamine synthetase) domain containing 1	247.801
JMJD2C	na	JMJD2C	jumonji domain containing 2C	248.681
CDK6	na	CDK6	cyclin-dependent kinase 6	250.484
AA601031	na	null	null	253.175
BC036406	na	null	null	264.492
ADCY1	na	ADCY1	adenylate cyclase 1 (brain)	264.506
BC036212	na	null	null	265.4
LOC284930	na	LOC284930	-	268.865
XM_498571	na	null	null	269.509
XM_378795	na	null	null	269.658
GLDC	na	GLDC	glycine dehydrogenase (decarboxylating)	269.991
FUT6	na	FUT6	fucosyltransferase 6 (alpha (1,3) fucosyltransferase)	270.011
XM_379025	na	null	null	274.944
ADAMDEC1	na	ADAMDEC1	ADAM-like, decysin 1	278.823
KRT6A	na	KRT6A	keratin 6A	288.516
EIF3S10	na	EIF3S10	eukaryotic translation initiation factor 3, subunit 10 theta, 150/170kDa	289.639
NM_032608	na	null	null	290.491
TRIB1	na	TRIB1	tribbles homolog 1 (Drosophila)	295.155
PCDHB8	na	PCDHB8	protocadherin beta 8	295.63
NM_030970	na	null	null	297.015
PCDHB12	na	PCDHB12	protocadherin beta 12	298.878
LAMA1	na	LAMA1	laminin, alpha 1	299.58
CYP2D6	na	CYP2D6	cytochrome P450, family 2, subfamily D, polypeptide 6	302.731
ANGPT2	na	ANGPT2	angiopoietin 2	303.096
CCNYL2	na	null	null	303.82
LOC401074	na	LOC401074	-	304.673
CCNB3	na	CCNB3	cyclin B3	304.964
SIM2	na	SIM2	single-minded homolog 2 (Drosophila)	305.092
NM_194299	na	null	null	305.516
N50083	na	null	null	306.582
MDM2	na	MDM2	Mdm2, transformed 3T3 cell double minute 2, p53 binding protein (mouse)	307.057
BC038464	na	null	null	307.174
OR2W5	na	OR2W5	olfactory receptor, family 2, subfamily W, member 5	307.428
SYNGR3	na	SYNGR3	synaptogyrin 3	308.49
STAG3	na	STAG3	stromal antigen 3	309.123
NM_018277	na	null	null	309.219
ZNF588	na	ZNF588	zinc finger protein 588	311.162
HIST1H2APS5	na	HIST1H2APS5	histone cluster 1, H2a, pseudogene 5	311.278
HIST1H3G	na	HIST1H3G	histone cluster 1, H3g	311.592
STX1A	na	STX1A	syntaxin 1A (brain)	312.175
XM_495953	na	null	null	312.49
XM_375608	na	null	null	312.802

## Sheet: top 50 in CTAG1B_NEG
NAME	DESCRIPTION	GENE_SYMBOL	GENE_TITLE	KS SCORE
RPL11	na	RPL11	ribosomal protein L11	106377
NM_001964	na	null	null	106493
RPL29	na	RPL29	ribosomal protein L29	106700
RPL21	na	RPL21	ribosomal protein L21	107351
NM_006870	na	null	null	108191
RPL24	na	RPL24	ribosomal protein L24	109186
RPL32	na	RPL32	ribosomal protein L32	109240
NM_005965	na	null	null	109603
RPS3	na	RPS3	ribosomal protein S3	110094
LOC440926	na	LOC440926	-	113180
RPL12	na	RPL12	ribosomal protein L12	114648
MSMB	na	MSMB	microseminoprotein, beta-	115346
RPS19	na	RPS19	ribosomal protein S19	115694
ACTG1	na	ACTG1	actin, gamma 1	116111
BC004886	na	null	null	118779
TAGLN	na	TAGLN	transgelin	119853
RPL27	na	RPL27	ribosomal protein L27	120491
UBC	na	UBC	ubiquitin C	123649
LOC388344	na	LOC388344	-	124416
NACA	na	NACA	nascent-polypeptide-associated complex alpha polypeptide	125237
SLC36A2	na	SLC36A2	solute carrier family 36 (proton/amino acid symporter), member 2	125701
NM_000971	na	null	null	129970
RPL7A	na	RPL7A	ribosomal protein L7a	131914
RPS13	na	RPS13	ribosomal protein S13	133721
RPS15	na	RPS15	ribosomal protein S15	136722
RPL3	na	RPL3	ribosomal protein L3	137804
RPS4X	na	RPS4X	ribosomal protein S4, X-linked	140147
RPS24	na	RPS24	ribosomal protein S24	140187
ACTB	na	ACTB	actin, beta	144037
RPL34	na	RPL34	ribosomal protein L34	145496
RPS18	na	RPS18	ribosomal protein S18	147384
BE708432	na	null	null	147806
RPS27A	na	RPS27A	ribosomal protein S27a	153504
RPS16	na	RPS16	ribosomal protein S16	154324
RPL9	na	RPL9	ribosomal protein L9	156919
RPS10	na	RPS10	ribosomal protein S10	157276
RPL10A	na	RPL10A	ribosomal protein L10a	158117
BC004334	na	null	null	158139
TPT1	na	TPT1	tumor protein, translationally-controlled 1	162634
RPL13A	na	RPL13A	ribosomal protein L13a	167313
NM_001403	na	null	null	167694
RPL41	na	RPL41	ribosomal protein L41	175757
RPS3A	na	RPS3A	ribosomal protein S3A	177634
NM_173709	na	null	null	180105
RPL39	na	RPL39	ribosomal protein L39	187825
AF253979	na	null	null	191747
RPS20	na	RPS20	ribosomal protein S20	192600
BC001865	na	null	null	208473
NM_173705	na	null	null	216036
NM_173704	na	null	null	216352
NM_173710	na	null	null	224990

## Sheet: All ranked_gene_list_GDS1439
NAME	DESCRIPTION	GENE_SYMBOL	GENE_TITLE	KS SCORE
CTAG1B	na	CTAG1B	cancer/testis antigen 1B	0
LOC349160	na	LOC349160	-	148.189
MICALCL	na	MICALCL	MICAL C-terminal like	159.253
BC025670	na	null	null	189.655
PCDHB3	na	PCDHB3	protocadherin beta 3	197.527
BC034724	na	null	null	212.3
CTAG2	na	CTAG2	cancer/testis antigen 2	216.131
PTHR2	na	PTHR2	parathyroid hormone receptor 2	221.252
FLJ42117	na	FLJ42117	-	221.844
TNFAIP8L3	na	TNFAIP8L3	tumor necrosis factor, alpha-induced protein 8-like 3	245.539
GLULD1	na	GLULD1	glutamate-ammonia ligase (glutamine synthetase) domain containing 1	247.801
JMJD2C	na	JMJD2C	jumonji domain containing 2C	248.681
CDK6	na	CDK6	cyclin-dependent kinase 6	250.484
AA601031	na	null	null	253.175
BC036406	na	null	null	264.492
ADCY1	na	ADCY1	adenylate cyclase 1 (brain)	264.506
BC036212	na	null	null	265.4
LOC284930	na	LOC284930	-	268.865
XM_498571	na	null	null	269.509
XM_378795	na	null	null	269.658
GLDC	na	GLDC	glycine dehydrogenase (decarboxylating)	269.991
FUT6	na	FUT6	fucosyltransferase 6 (alpha (1,3) fucosyltransferase)	270.011
XM_379025	na	null	null	274.944
ADAMDEC1	na	ADAMDEC1	ADAM-like, decysin 1	278.823
KRT6A	na	KRT6A	keratin 6A	288.516
EIF3S10	na	EIF3S10	eukaryotic translation initiation factor 3, subunit 10 theta, 150/170kDa	289.639
NM_032608	na	null	null	290.491
TRIB1	na	TRIB1	tribbles homolog 1 (Drosophila)	295.155
PCDHB8	na	PCDHB8	protocadherin beta 8	295.63
NM_030970	na	null	null	297.015
PCDHB12	na	PCDHB12	protocadherin beta 12	298.878
LAMA1	na	LAMA1	laminin, alpha 1	299.58
CYP2D6	na	CYP2D6	cytochrome P450, family 2, subfamily D, polypeptide 6	302.731
ANGPT2	na	ANGPT2	angiopoietin 2	303.096
CCNYL2	na	null	null	303.82
LOC401074	na	LOC401074	-	304.673
CCNB3	na	CCNB3	cyclin B3	304.964
SIM2	na	SIM2	single-minded homolog 2 (Drosophila)	305.092
NM_194299	na	null	null	305.516
N50083	na	null	null	306.582
MDM2	na	MDM2	Mdm2, transformed 3T3 cell double minute 2, p53 binding protein (mouse)	307.057
BC038464	na	null	null	307.174
OR2W5	na	OR2W5	olfactory receptor, family 2, subfamily W, member 5	307.428
SYNGR3	na	SYNGR3	synaptogyrin 3	308.49
STAG3	na	STAG3	stromal antigen 3	309.123
NM_018277	na	null	null	309.219
ZNF588	na	ZNF588	zinc finger protein 588	311.162
HIST1H2APS5	na	HIST1H2APS5	histone cluster 1, H2a, pseudogene 5	311.278
HIST1H3G	na	HIST1H3G	histone cluster 1, H3g	311.592
STX1A	na	STX1A	syntaxin 1A (brain)	312.175
XM_495953	na	null	null	312.49
XM_375608	na	null	null	312.802
BC041064	na	null	null	313.918
LOC649898	na	LOC649898	-	314.492
HIST1H2AM	na	HIST1H2AM	histone cluster 1, H2am	314.58
TULP2	na	TULP2	tubby like protein 2	317.495
FUT3	na	FUT3	fucosyltransferase 3 (galactoside 3(4)-L-fucosyltransferase, Lewis blood group)	317.809
AL080060	na	null	null	318.4
GPR84	na	GPR84	G protein-coupled receptor 84	318.708
XM_374141	na	null	null	319.536
IQGAP3	na	IQGAP3	IQ motif containing GTPase activating protein 3	319.771
AF248270	na	null	null	320.024
NM_152488	na	null	null	320.789
C17orf69	na	C17ORF69	chromosome 17 open reading frame 69	321.341
HBG1	na	HBG1	hemoglobin, gamma A	321.955
LOC643160	na	LOC643160	-	322.869
MMRN1	na	MMRN1	multimerin 1	322.977
LOC283129	na	LOC283129	-	323.253
D60432	na	null	null	323.397
AI418368	na	null	null	323.58
XM_372522	na	null	null	324.115
SFTPA1	na	SFTPA1	surfactant, pulmonary-associated protein A1	325.214
XM_498744	na	null	null	325.401
XM_378240	na	null	null	326.235
TACC3	na	TACC3	transforming, acidic coiled-coil containing protein 3	326.672
ADAM2	na	ADAM2	ADAM metallopeptidase domain 2 (fertilin beta)	327.12
CD300A	na	CD300A	CD300a molecule	327.274
C15orf49	na	C15ORF49	chromosome 15 open reading frame 49	328.094
PIWIL1	na	PIWIL1	piwi-like 1 (Drosophila)	328.225
MAMDC4	na	MAMDC4	MAM domain containing 4	329.543
ISX	na	ISX	intestine-specific homeobox	330.253
ZNF556	na	ZNF556	zinc finger protein 556	330.326
STK32A	na	STK32A	serine/threonine kinase 32A	330.405
MGC99813	na	MGC99813	-	330.462
AL833162	na	null	null	330.766
LOC51233	na	LOC51233	-	330.859
TREM2	na	TREM2	triggering receptor expressed on myeloid cells 2	331.097
AA829777	na	null	null	331.254
T99310	na	null	null	331.544
NM_024614	na	null	null	331.579
MUC6	na	MUC6	mucin 6, oligomeric mucus/gel-forming	332.404
TMEM105	na	TMEM105	transmembrane protein 105	332.662
PPFIBP2	na	PPFIBP2	PTPRF interacting protein, binding protein 2 (liprin beta 2)	332.68
C1orf128	na	C1ORF128	chromosome 1 open reading frame 128	332.695
CCDC81	na	CCDC81	coiled-coil domain containing 81	332.842
XM_498936	na	null	null	332.883
KIAA0574	na	KIAA0574	-	333.158
UPK3B	na	UPK3B	uroplakin 3B	333.583
FFAR2	na	FFAR2	free fatty acid receptor 2	333.899
C19orf45	na	C19ORF45	chromosome 19 open reading frame 45	333.961
REG1B	na	REG1B	regenerating islet-derived 1 beta (pancreatic stone protein, pancreatic thread protein)	333.988
RNF212	na	null	null	334.169
AA453526	na	null	null	335.507
BC015456	na	null	null	335.777
AA789288	na	null	null	336.042
KIAA0195	na	KIAA0195	KIAA0195	336.248
XM_371535	na	null	null	336.303
SIRPB1	na	SIRPB1	signal-regulatory protein beta 1	336.817
C3orf55	na	C3ORF55	chromosome 3 open reading frame 55	337.094
N32157	na	null	null	337.136
NM_018331	na	null	null	337.205
SAG	na	SAG	S-antigen; retina and pineal gland (arrestin)	337.422
BF056462	na	null	null	337.505
IQUB	na	null	null	337.63
GBA3	na	GBA3	glucosidase, beta, acid 3 (cytosolic)	337.675
NM_022125	na	null	null	337.947
GRK1	na	GRK1	G protein-coupled receptor kinase 1	338.023
NM_024810	na	null	null	338.237
HEL308	na	HEL308	-	338.282
C13orf26	na	C13ORF26	chromosome 13 open reading frame 26	338.32
OR7A17	na	OR7A17	olfactory receptor, family 7, subfamily A, member 17	338.328
MGC15885	na	MGC15885	-	338.609
GAST	na	GAST	gastrin	338.756
BC042523	na	null	null	339.035
BF589421	na	null	null	339.15
SPATS1	na	SPATS1	spermatogenesis associated, serine-rich 1	339.298
NM_198945	na	null	null	339.664
AW138883	na	null	null	339.806
ATP11A	na	ATP11A	ATPase, Class VI, type 11A	339.961
WFDC12	na	WFDC12	WAP four-disulfide core domain 12	341.008
HEATR1	na	HEATR1	HEAT repeat containing 1	341.047
BE674305	na	null	null	341.083
OPRL1	na	OPRL1	opiate receptor-like 1	341.169
HRH2	na	HRH2	histamine receptor H2	341.34
LOC375196	na	LOC375196	-	341.603
SAMD4A	na	SAMD4A	sterile alpha motif domain containing 4A	341.672
XM_495933	na	null	null	341.903
LOC645744	na	LOC645744	-	342.424
AI733281	na	null	null	342.677
LIN28	na	LIN28	lin-28 homolog (C. elegans)	342.717
AW513672	na	null	null	342.736
XM_208778	na	null	null	342.847
GRIN2A	na	GRIN2A	glutamate receptor, ionotropic, N-methyl D-aspartate 2A	343.119
W57613	na	null	null	343.253
BF217471	na	null	null	343.364
AI167430	na	null	null	343.518
CTLA4	na	CTLA4	cytotoxic T-lymphocyte-associated protein 4	344.077
AI654547	na	null	null	344.082
AI911173	na	null	null	344.423
XM_377970	na	null	null	344.62
NMUR2	na	NMUR2	neuromedin U receptor 2	344.99
ACOT4	na	ACOT4	acyl-CoA thioesterase 4	345.027
BC035333	na	null	null	345.065
CHD1L	na	CHD1L	chromodomain helicase DNA binding protein 1-like	345.172
T69015	na	null	null	345.178
AL833487	na	null	null	345.217
XM_499510	na	null	null	345.435
XM_047610	na	null	null	345.58
LECT1	na	LECT1	leukocyte cell derived chemotaxin 1	345.645
BE276063	na	null	null	345.789
AA830326	na	null	null	346.062
GIT1	na	GIT1	G protein-coupled receptor kinase interactor 1	346.084
AI652743	na	null	null	346.293
XM_498473	na	null	null	346.32
QRICH2	na	QRICH2	glutamine rich 2	346.361
AI732310	na	null	null	346.39
NM_002303	na	null	null	346.41
MGC11257	na	MGC11257	-	346.499
KCNQ3	na	KCNQ3	potassium voltage-gated channel, KQT-like subfamily, member 3	346.678
DEXI	na	DEXI	-	346.728
ZSCAN10	na	null	null	346.949
THRSP	na	THRSP	thyroid hormone responsive (SPOT14 homolog, rat)	346.952
AU157510	na	null	null	347.083
FAM26E	na	null	null	347.479
CDCA8	na	CDCA8	cell division cycle associated 8	347.568
AL137474	na	null	null	348.24
KRT6B	na	KRT6B	keratin 6B	348.558
AA418878	na	null	null	348.588
RDH8	na	RDH8	retinol dehydrogenase 8 (all-trans)	348.682
PAX8	na	PAX8	paired box gene 8	348.866
ST8SIA6	na	ST8SIA6	ST8 alpha-N-acetyl-neuraminide alpha-2,8-sialyltransferase 6	348.998
FLJ10489	na	FLJ10489	-	349.077
DLG7	na	DLG7	discs, large homolog 7 (Drosophila)	349.333
BF110634	na	null	null	349.355
T97977	na	null	null	349.788
AL832561	na	null	null	349.852
TIMM22	na	TIMM22	translocase of inner mitochondrial membrane 22 homolog (yeast)	349.871
HIST1H2BO	na	HIST1H2BO	histone cluster 1, H2bo	350.286
R11532	na	null	null	350.357
AI357605	na	null	null	350.494
BC020820	na	null	null	350.919
AI939596	na	null	null	351.15
LOC497190	na	LOC497190	-	351.153
BRS3	na	BRS3	bombesin-like receptor 3	351.183
BC039364	na	null	null	351.24
EFNA5	na	EFNA5	ephrin-A5	351.671
W60647	na	null	null	351.842
TREM1	na	TREM1	triggering receptor expressed on myeloid cells 1	351.955
C16orf30	na	C16ORF30	chromosome 16 open reading frame 30	351.985
BC036928	na	BC036928	-	352.004
ZNF560	na	ZNF560	zinc finger protein 560	352.022
BCL2L10	na	BCL2L10	BCL2-like 10 (apoptosis facilitator)	352.1
DPM1	na	DPM1	dolichyl-phosphate mannosyltransferase polypeptide 1, catalytic subunit	352.196
AL137501	na	null	null	352.399
LOC286359	na	LOC286359	-	352.567
EFNB3	na	EFNB3	ephrin-B3	352.597
GLOD4	na	null	null	352.617
BC035158	na	null	null	352.798
HSD17B7P2	na	HSD17B7P2	hydroxysteroid (17-beta) dehydrogenase 7 pseudogene 2	352.894
PPM1J	na	PPM1J	protein phosphatase 1J (PP2C domain containing)	353.234
AU147528	na	null	null	353.267
AU150691	na	null	null	353.321
PIP5KL1	na	PIP5KL1	phosphatidylinositol-4-phosphate 5-kinase-like 1	353.414
MGC34646	na	MGC34646	-	353.502
IGF2AS	na	IGF2AS	insulin-like growth factor 2 antisense	353.564
C20orf72	na	C20ORF72	chromosome 20 open reading frame 72	353.735
KCTD15	na	KCTD15	potassium channel tetramerisation domain containing 15	353.957
LYRM5	na	LYRM5	LYR motif containing 5	354.008
TFAP4	na	TFAP4	transcription factor AP-4 (activating enhancer binding protein 4)	354.149
CCDC67	na	CCDC67	coiled-coil domain containing 67	354.227
XM_496159	na	null	null	354.335
NM_006665	na	null	null	354.406
C2orf30	na	C2ORF30	chromosome 2 open reading frame 30	354.729
C9orf122	na	C9ORF122	chromosome 9 open reading frame 122	354.778
PGLYRP4	na	PGLYRP4	peptidoglycan recognition protein 4	355.25
ADAM12	na	ADAM12	ADAM metallopeptidase domain 12 (meltrin alpha)	355.263
C20orf197	na	C20ORF197	chromosome 20 open reading frame 197	355.263
XM_374842	na	null	null	355.389
C16orf59	na	C16ORF59	chromosome 16 open reading frame 59	355.469
BF526558	na	null	null	355.59
BE857972	na	null	null	355.618
E2F8	na	E2F8	E2F transcription factor 8	355.726
LOC643517	na	LOC643517	-	355.795
TEC	na	TEC	tec protein tyrosine kinase	355.883
H24302	na	null	null	356.141
BC042499	na	null	null	356.18
SLCO1B3	na	SLCO1B3	solute carrier organic anion transporter family, member 1B3	356.224
NM_031436	na	null	null	356.335
NUP210L	na	NUP210L	nucleoporin 210kDa-like	356.351
UNQ2541	na	UNQ2541	-	356.441
IL1RAPL1	na	IL1RAPL1	interleukin 1 receptor accessory protein-like 1	356.489
ZNF30	na	ZNF30	zinc finger protein 30	356.832
DOCK2	na	DOCK2	dedicator of cytokinesis 2	356.845
AL050047	na	null	null	356.877
DEFA5	na	DEFA5	defensin, alpha 5, Paneth cell-specific	356.904
LOC284632	na	LOC284632	-	356.994
NM_153691	na	null	null	356.999
ST8SIA3	na	ST8SIA3	ST8 alpha-N-acetyl-neuraminide alpha-2,8-sialyltransferase 3	357.219
SEMA7A	na	SEMA7A	semaphorin 7A, GPI membrane anchor (John Milton Hagen blood group)	357.368
BC042005	na	null	null	357.412
XM_497950	na	null	null	357.461
EXOD1	na	EXOD1	exonuclease domain containing 1	357.469
SPATC1	na	SPATC1	spermatogenesis and centriole associated 1	357.52
TMEM169	na	TMEM169	transmembrane protein 169	357.531
BC041871	na	null	null	357.622
GMIP	na	GMIP	GEM interacting protein	357.675
LOC339260	na	LOC339260	-	357.676
AI797913	na	null	null	357.69
CSHL1	na	CSHL1	chorionic somatomammotropin hormone-like 1	357.691
MRPL20	na	MRPL20	mitochondrial ribosomal protein L20	357.716
DNAH9	na	DNAH9	dynein, axonemal, heavy chain 9	357.744
AA843719	na	null	null	357.865
KIAA0953	na	KIAA0953	KIAA0953	357.998
AI085377	na	null	null	358.102
AI612775	na	null	null	358.111
AJ275413	na	null	null	358.156
AI003930	na	null	null	358.163
LOC643714	na	LOC643714	-	358.189
CACNG2	na	CACNG2	calcium channel, voltage-dependent, gamma subunit 2	358.243
SIRT5	na	SIRT5	sirtuin (silent mating type information regulation 2 homolog) 5 (S. cerevisiae)	358.324
AK001076	na	null	null	358.468
RIMBP2	na	RIMBP2	RIMS binding protein 2	358.478
RIMS2	na	RIMS2	regulating synaptic membrane exocytosis 2	358.513
PRAME	na	PRAME	preferentially expressed antigen in melanoma	358.542
BF739841	na	null	null	358.559
FLJ32569	na	FLJ32569	-	358.618
PARP10	na	PARP10	poly (ADP-ribose) polymerase family, member 10	358.829
AI478814	na	null	null	358.911
SLC6A12	na	SLC6A12	solute carrier family 6 (neurotransmitter transporter, betaine/GABA), member 12	358.921
AK024231	na	null	null	359.083
ZNF367	na	ZNF367	zinc finger protein 367	359.395
PIP3-E	na	PIP3-E	-	359.754
NM_018175	na	null	null	359.838
AW132066	na	null	null	360.064
BC012364	na	null	null	360.087
CAPZA1	na	CAPZA1	capping protein (actin filament) muscle Z-line, alpha 1	360.215
R49603	na	null	null	360.245
DGUOK	na	DGUOK	deoxyguanosine kinase	360.252
BC043241	na	null	null	360.316
LOC400120	na	LOC400120	-	360.377
BC033975	na	null	null	360.385
DEPDC1B	na	DEPDC1B	DEP domain containing 1B	360.44
TTC23	na	TTC23	tetratricopeptide repeat domain 23	360.536
PEX26	na	PEX26	peroxisome biogenesis factor 26	360.594
SIRT4	na	SIRT4	sirtuin (silent mating type information regulation 2 homolog) 4 (S. cerevisiae)	360.889
ZNF608	na	ZNF608	zinc finger protein 608	360.965
RAP2B	na	RAP2B	RAP2B, member of RAS oncogene family	361.026
PLK1	na	PLK1	polo-like kinase 1 (Drosophila)	361.038
LOC89944	na	LOC89944	-	361.072
XM_498448	na	null	null	361.217
IL5RA	na	IL5RA	interleukin 5 receptor, alpha	361.371
OAS3	na	OAS3	2'-5'-oligoadenylate synthetase 3, 100kDa	361.558
RP1-93H18.5	na	RP1-93H18.5	-	361.566
AI241540	na	null	null	361.643
NM_005992	na	null	null	361.702
CCDC134	na	null	null	361.738
NM_014148	na	null	null	361.748
XM_211028	na	null	null	361.863
TMTC1	na	TMTC1	transmembrane and tetratricopeptide repeat containing 1	361.982
HS2ST1	na	HS2ST1	heparan sulfate 2-O-sulfotransferase 1	362.076
TMEM106A	na	TMEM106A	transmembrane protein 106A	362.165
LOC283737	na	LOC283737	-	362.183
AW629429	na	null	null	362.185
NM_018575	na	null	null	362.469
CGA	na	CGA	glycoprotein hormones, alpha polypeptide	362.681
XM_374188	na	null	null	362.691
FLJ12331	na	FLJ12331	-	362.747
BC023610	na	null	null	362.932
GAB4	na	GAB4	GRB2-associated binding protein family, member 4	362.955
ANKRD20A3	na	ANKRD20A3	ankyrin repeat domain 20 family, member A3	362.969
LOC284912	na	LOC284912	-	363.133
QKI	na	QKI	quaking homolog, KH domain RNA binding (mouse)	363.156
PXN	na	PXN	paxillin	363.182
LOC541469	na	LOC541469	-	363.217
DHFR	na	DHFR	dihydrofolate reductase	363.281
BC037379	na	null	null	363.282
BC033544	na	null	null	363.304
AW444469	na	null	null	363.399
AL137495	na	null	null	363.44
SLC5A10	na	SLC5A10	solute carrier family 5 (sodium/glucose cotransporter), member 10	363.494
NM_014356	na	null	null	363.539
XM_498889	na	null	null	363.698
MFAP3	na	MFAP3	microfibrillar-associated protein 3	363.868
XM_375378	na	null	null	364.05
LILRB2	na	LILRB2	leukocyte immunoglobulin-like receptor, subfamily B (with TM and ITIM domains), member 2	364.174
AU146945	na	null	null	364.179
ANGPT4	na	ANGPT4	angiopoietin 4	364.227
PTPN20B	na	PTPN20B	protein tyrosine phosphatase, non-receptor type 20B	364.234
AW241852	na	null	null	364.249
AA731331	na	null	null	364.28
METTL9	na	METTL9	methyltransferase like 9	364.281
LOC285827	na	LOC285827	-	364.309
BC039514	na	null	null	364.327
NHSL1	na	NHSL1	NHS-like 1	364.341
LOC348120	na	LOC348120	-	364.401
GALNT9	na	GALNT9	UDP-N-acetyl-alpha-D-galactosamine:polypeptide N-acetylgalactosaminyltransferase 9 (GalNAc-T9)	364.45
STK38	na	STK38	serine/threonine kinase 38	364.482
KCNK16	na	KCNK16	potassium channel, subfamily K, member 16	364.508
BF111088	na	null	null	364.539
NM_025118	na	null	null	364.542
LOC152286	na	LOC152286	-	364.631
BG776483	na	null	null	364.644
NM_013959	na	null	null	364.774
AI150595	na	null	null	364.8
DNAJC9	na	DNAJC9	DnaJ (Hsp40) homolog, subfamily C, member 9	364.838
C9orf138	na	C9ORF138	chromosome 9 open reading frame 138	364.88
PPP1R3F	na	PPP1R3F	protein phosphatase 1, regulatory (inhibitor) subunit 3F	364.913
TYR	na	TYR	tyrosinase (oculocutaneous albinism IA)	364.97
WDFY1	na	WDFY1	WD repeat and FYVE domain containing 1	365.007
AF130071	na	null	null	365.094
NM_005405	na	null	null	365.105
R68654	na	null	null	365.147
C6orf118	na	C6ORF118	chromosome 6 open reading frame 118	365.207
LOC283027	na	LOC283027	-	365.466
KRT37	na	KRT37	keratin 37	365.503
ANKRD11	na	ANKRD11	ankyrin repeat domain 11	365.564
RAB33A	na	RAB33A	RAB33A, member RAS oncogene family	365.616
MORN3	na	MORN3	MORN repeat containing 3	365.708
HIPK2	na	HIPK2	homeodomain interacting protein kinase 2	365.798
RAET1E	na	RAET1E	retinoic acid early transcript 1E	365.802
FOXRED2	na	FOXRED2	FAD-dependent oxidoreductase domain containing 2	365.82
AK057428	na	null	null	365.821
BG197463	na	null	null	365.845
XM_088797	na	null	null	365.855
MYO9B	na	MYO9B	myosin IXB	365.874
AF088011	na	null	null	365.955
ALG14	na	ALG14	asparagine-linked glycosylation 14 homolog (yeast)	365.972
RP11-262D11.5	na	RP11-262D11.5	-	365.998
MEOX1	na	MEOX1	mesenchyme homeobox 1	366.024
LOC339166	na	LOC339166	-	366.039
AW452674	na	null	null	366.069
KCNRG	na	KCNRG	potassium channel regulator	366.115
XM_208563	na	null	null	366.132
TXNDC6	na	TXNDC6	thioredoxin domain containing 6	366.222
NKX2-8	na	NKX2-8	NK2 transcription factor related, locus 8 (Drosophila)	366.34
AI631224	na	null	null	366.401
FLJ33544	na	null	null	366.508
BC014231	na	null	null	366.557
BOP1	na	BOP1	block of proliferation 1	366.572
NM_178476	na	null	null	366.573
RAB11B	na	RAB11B	RAB11B, member RAS oncogene family	366.596
LOC253012	na	LOC253012	-	366.648
AA760689	na	null	null	366.695
BF995452	na	null	null	366.709
MGC12982	na	MGC12982	-	366.727
T86737	na	null	null	366.869
BQ707702	na	null	null	366.984
BCL6B	na	BCL6B	B-cell CLL/lymphoma 6, member B (zinc finger protein)	367.016
ALPK3	na	ALPK3	alpha-kinase 3	367.107
NM_001024655	na	null	null	367.111
HES2	na	HES2	hairy and enhancer of split 2 (Drosophila)	367.183
BC037384	na	null	null	367.222
SRPK2	na	SRPK2	SFRS protein kinase 2	367.229
AL038725	na	null	null	367.237
MC4R	na	MC4R	melanocortin 4 receptor	367.256
AI718964	na	null	null	367.306
LOC145474	na	LOC145474	-	367.423
ARHGEF2	na	ARHGEF2	rho/rac guanine nucleotide exchange factor (GEF) 2	367.563
ATP13A5	na	ATP13A5	ATPase type 13A5	367.624
HTRA4	na	HTRA4	HtrA serine peptidase 4	367.638
BE672168	na	null	null	367.667
BC023568	na	null	null	367.689
BPIL1	na	BPIL1	bactericidal/permeability-increasing protein-like 1	367.71
AGRP	na	AGRP	agouti related protein homolog (mouse)	367.793
AW950865	na	null	null	367.992
BF223154	na	null	null	367.992
AI733060	na	null	null	368.201
IGFBPL1	na	IGFBPL1	insulin-like growth factor binding protein-like 1	368.242
BE551249	na	null	null	368.263
SYT3	na	SYT3	synaptotagmin III	368.265
AI492953	na	null	null	368.355
C21orf88	na	C21ORF88	chromosome 21 open reading frame 88	368.367
PCDH11X	na	PCDH11X	protocadherin 11 X-linked	368.421
RPH3AL	na	RPH3AL	rabphilin 3A-like (without C2 domains)	368.425
DSCR9	na	DSCR9	Down syndrome critical region gene 9	368.466
CBX5	na	CBX5	chromobox homolog 5 (HP1 alpha homolog, Drosophila)	368.502
AI015847	na	null	null	368.511
BC035780	na	null	null	368.526
BC036249	na	null	null	368.556
ACAD10	na	ACAD10	acyl-Coenzyme A dehydrogenase family, member 10	368.645
AF312387	na	null	null	368.694
EPS8L3	na	EPS8L3	EPS8-like 3	368.795
ALG5	na	ALG5	asparagine-linked glycosylation 5 homolog (S. cerevisiae, dolichyl-phosphate beta-glucosyltransferase)	368.846
C1orf177	na	C1ORF177	chromosome 1 open reading frame 177	368.905
AF090924	na	null	null	368.95
PPP1R14B	na	PPP1R14B	protein phosphatase 1, regulatory (inhibitor) subunit 14B	368.958
NM_002690	na	null	null	369.15
XM_499144	na	null	null	369.174
SPERT	na	SPERT	spermatid associated	369.177
RPE65	na	RPE65	retinal pigment epithelium-specific protein 65kDa	369.231
LOC391012	na	LOC391012	-	369.341
BF509229	na	null	null	369.398
CA412852	na	null	null	369.417
LGALS2	na	LGALS2	lectin, galactoside-binding, soluble, 2 (galectin 2)	369.44
CAPN11	na	CAPN11	calpain 11	369.442
AA708470	na	null	null	369.442
AW117452	na	null	null	369.451
TNFSF9	na	TNFSF9	tumor necrosis factor (ligand) superfamily, member 9	369.458
XM_498954	na	null	null	369.525
NM_001003652	na	null	null	369.621
AI990738	na	null	null	369.667
DNAJC5G	na	DNAJC5G	DnaJ (Hsp40) homolog, subfamily C, member 5 gamma	369.806
AI288715	na	null	null	369.926
NM_173671	na	null	null	369.928
PCDHGA3	na	PCDHGA3	protocadherin gamma subfamily A, 3	369.964
BC037339	na	null	null	370.048
AL713732	na	null	null	370.089
AK021625	na	null	null	370.102
FAM40B	na	FAM40B	family with sequence similarity 40, member B	370.114
XM_379603	na	null	null	370.124
ARHGDIA	na	ARHGDIA	Rho GDP dissociation inhibitor (GDI) alpha	370.231
TDG	na	TDG	thymine-DNA glycosylase	370.262
N30878	na	null	null	370.306
BC040672	na	null	null	370.315
AL035669	na	null	null	370.371
BC037806	na	null	null	370.483
ENAH	na	ENAH	enabled homolog (Drosophila)	370.635
SLC10A4	na	SLC10A4	solute carrier family 10 (sodium/bile acid cotransporter family), member 4	370.89
AF007192	na	null	null	370.929
MED25	na	MED25	mediator of RNA polymerase II transcription, subunit 25 homolog (S. cerevisiae)	371.014
AI371550	na	null	null	371.02
XM_498861	na	null	null	371.02
FABP5	na	FABP5	fatty acid binding protein 5 (psoriasis-associated)	371.044
NAPSA	na	NAPSA	napsin A aspartic peptidase	371.051
CDC20B	na	CDC20B	CDC20 cell division cycle 20 homolog B (S. cerevisiae)	371.07
BE220436	na	null	null	371.118
CST1	na	CST1	cystatin SN	371.169
AI912723	na	null	null	371.211
TRPM1	na	TRPM1	transient receptor potential cation channel, subfamily M, member 1	371.231
PRG2	na	PRG2	proteoglycan 2, bone marrow (natural killer cell activator, eosinophil granule major basic protein)	371.259
PIK3R5	na	PIK3R5	phosphoinositide-3-kinase, regulatory subunit 5, p101	371.283
TEX9	na	TEX9	testis expressed sequence 9	371.292
AA555280	na	null	null	371.406
AL390183	na	null	null	371.429
CSF3R	na	CSF3R	colony stimulating factor 3 receptor (granulocyte)	371.454
APOF	na	APOF	apolipoprotein F	371.488
LOC387856	na	LOC387856	-	371.518
SLC5A12	na	SLC5A12	solute carrier family 5 (sodium/glucose cotransporter), member 12	371.531
LOC243436	na	null	null	371.574
NM_033052	na	null	null	371.648
AW296162	na	null	null	371.697
MGC3032	na	MGC3032	-	371.719
BC033531	na	null	null	371.729
IL28A	na	IL28A	interleukin 28A (interferon, lambda 2)	371.758
AI656634	na	null	null	371.796
LOC197350	na	LOC197350	-	371.823
LEF1	na	LEF1	lymphoid enhancer-binding factor 1	371.833
ABCA1	na	ABCA1	ATP-binding cassette, sub-family A (ABC1), member 1	371.872
UROS	na	UROS	uroporphyrinogen III synthase (congenital erythropoietic porphyria)	371.88
SERPINA2	na	SERPINA2	serpin peptidase inhibitor, clade A (alpha-1 antiproteinase, antitrypsin), member 2	371.915
BF110153	na	null	null	371.983
AI939547	na	null	null	371.999
XM_496341	na	null	null	372.001
BF540795	na	null	null	372.034
XM_496267	na	null	null	372.045
TTBK1	na	TTBK1	tau tubulin kinase 1	372.048
C1orf180	na	C1ORF180	chromosome 1 open reading frame 180	372.051
AI458963	na	null	null	372.091
AW003006	na	null	null	372.113
BC039673	na	null	null	372.186
CDO1	na	CDO1	cysteine dioxygenase, type I	372.207
AL110176	na	null	null	372.28
THOC5	na	THOC5	THO complex 5	372.392
ZEB2	na	null	null	372.476
AI088361	na	null	null	372.492
FLJ39080	na	FLJ39080	-	372.565
BF509843	na	null	null	372.578
XM_379230	na	null	null	372.586
PLSCR1	na	PLSCR1	phospholipid scramblase 1	372.712
AF332236	na	null	null	372.924
HCRTR2	na	HCRTR2	hypocretin (orexin) receptor 2	372.983
DNASE1L2	na	DNASE1L2	deoxyribonuclease I-like 2	373.026
LOC645323	na	LOC645323	-	373.066
AI433880	na	null	null	373.079
SLC25A30	na	SLC25A30	solute carrier family 25, member 30	373.097
NSMCE2	na	NSMCE2	non-SMC element 2 homolog (MMS21, S. cerevisiae)	373.135
NM_020114	na	null	null	373.172
FLJ40296	na	FLJ40296	-	373.207
C9orf163	na	C9ORF163	chromosome 9 open reading frame 163	373.247
CD72	na	CD72	CD72 molecule	373.288
PCDHA3	na	PCDHA3	protocadherin alpha 3	373.335
CDH24	na	CDH24	cadherin-like 24	373.339
DGKZ	na	DGKZ	diacylglycerol kinase, zeta 104kDa	373.419
CDRT1	na	CDRT1	CMT1A duplicated region transcript 1	373.439
AI253027	na	null	null	373.448
AI863443	na	null	null	373.568
LOC147299	na	LOC147299	-	373.58
BC015911	na	null	null	373.589
RARB	na	RARB	retinoic acid receptor, beta	373.655
HEATR3	na	HEATR3	HEAT repeat containing 3	373.656
VIT	na	VIT	vitrin	373.715
XM_370904	na	null	null	373.76
FBXL13	na	FBXL13	F-box and leucine-rich repeat protein 13	373.777
AK025975	na	null	null	373.797
AI703450	na	null	null	373.801
XM_374769	na	null	null	373.81
NDEL1	na	NDEL1	nudE nuclear distribution gene E homolog like 1 (A. nidulans)	373.815
NM_003939	na	null	null	373.82
SLC6A13	na	SLC6A13	solute carrier family 6 (neurotransmitter transporter, GABA), member 13	373.821
GRRP1	na	GRRP1	glycine/arginine rich protein 1	373.833
MGC61571	na	MGC61571	-	373.839
AI374756	na	null	null	373.842
C18orf54	na	C18ORF54	chromosome 18 open reading frame 54	373.853
AF248272	na	null	null	373.861
GSG1L	na	GSG1L	GSG1-like	373.894
BC011942	na	null	null	373.897
CAMK2N2	na	CAMK2N2	calcium/calmodulin-dependent protein kinase II inhibitor 2	373.9
F10269	na	null	null	373.904
BC031306	na	null	null	374.046
NM_000594	na	null	null	374.053
AL512729	na	null	null	374.063
XM_377962	na	null	null	374.064
LOC284530	na	LOC284530	-	374.107
ICAM5	na	ICAM5	intercellular adhesion molecule 5, telencephalin	374.286
POMC	na	POMC	proopiomelanocortin (adrenocorticotropin/ beta-lipotropin/ alpha-melanocyte stimulating hormone/ beta-melanocyte stimulating hormone/ beta-endorphin)	374.296
BOLL	na	BOLL	bol, boule-like (Drosophila)	374.305
BQ576193	na	null	null	374.306
PABPC5	na	PABPC5	poly(A) binding protein, cytoplasmic 5	374.396
TCAM1	na	TCAM1	testicular cell adhesion molecule 1 homolog (mouse)	374.398
F9	na	F9	coagulation factor IX (plasma thromboplastic component, Christmas disease, hemophilia B)	374.42
AL133086	na	null	null	374.444
AI939486	na	null	null	374.458
CR1	na	CR1	complement component (3b/4b) receptor 1 (Knops blood group)	374.473
WTIP	na	WTIP	Wilms tumor 1 interacting protein	374.48
ENPP7	na	ENPP7	ectonucleotide pyrophosphatase/phosphodiesterase 7	374.505
TCP11	na	TCP11	t-complex 11 (mouse)	374.514
SHCBP1	na	SHCBP1	SHC SH2-domain binding protein 1	374.547
AK057275	na	null	null	374.556
AA305027	na	null	null	374.559
BC038536	na	null	null	374.656
CCNA1	na	CCNA1	cyclin A1	374.659
KIF4A	na	KIF4A	kinesin family member 4A	374.682
XM_498971	na	null	null	374.685
PDE3B	na	PDE3B	phosphodiesterase 3B, cGMP-inhibited	374.705
ZNF643	na	ZNF643	zinc finger protein 643	374.745
BE467068	na	null	null	374.76
CA1	na	CA1	carbonic anhydrase I	374.794
XM_376643	na	null	null	374.84
FLJ14397	na	FLJ14397	-	374.85
AI916948	na	null	null	374.913
BC039507	na	null	null	374.938
TRD@	na	TRD@	T cell receptor delta locus	374.985
PCDHB13	na	PCDHB13	protocadherin beta 13	375.002
AK026386	na	null	null	375.005
XM_496338	na	null	null	375.024
AF208859	na	null	null	375.085
C3orf34	na	C3ORF34	chromosome 3 open reading frame 34	375.088
NM_015858	na	null	null	375.132
ADAMTSL4	na	ADAMTSL4	ADAMTS-like 4	375.199
KRTAP10-11	na	KRTAP10-11	keratin associated protein 10-11	375.215
TCOF1	na	TCOF1	Treacher Collins-Franceschetti syndrome 1	375.243
AA883153	na	null	null	375.261
H66658	na	null	null	375.302
BC043517	na	null	null	375.339
BE670987	na	null	null	375.359
MAP7D2	na	null	null	375.413
AI056347	na	null	null	375.452
CA311143	na	null	null	375.555
U80773	na	null	null	375.557
BC042590	na	null	null	375.63
SLC13A5	na	SLC13A5	solute carrier family 13 (sodium-dependent citrate transporter), member 5	375.661
SSX2	na	SSX2	synovial sarcoma, X breakpoint 2	375.685
BC029613	na	null	null	375.851
CEBPE	na	CEBPE	CCAAT/enhancer binding protein (C/EBP), epsilon	375.851
PPP2CA	na	PPP2CA	protein phosphatase 2 (formerly 2A), catalytic subunit, alpha isoform	375.867
MYO10	na	MYO10	myosin X	375.891
CASR	na	CASR	calcium-sensing receptor (hypocalciuric hypercalcemia 1, severe neonatal hyperparathyroidism)	375.892
RAB11FIP4	na	RAB11FIP4	RAB11 family interacting protein 4 (class II)	375.931
COMMD5	na	COMMD5	COMM domain containing 5	375.935
XM_087671	na	null	null	375.961
CRYAA	na	CRYAA	crystallin, alpha A	375.978
C12orf42	na	C12ORF42	chromosome 12 open reading frame 42	376.103
AI791134	na	null	null	376.12
LOC550631	na	LOC550631	-	376.197
N62721	na	null	null	376.214
ANUBL1	na	ANUBL1	AN1, ubiquitin-like, homolog (Xenopus laevis)	376.251
AI732874	na	null	null	376.276
AK090477	na	null	null	376.279
PGA5	na	PGA5	pepsinogen 5, group I (pepsinogen A)	376.338
NM_005543	na	null	null	376.393
AI653013	na	null	null	376.424
C17orf60	na	C17ORF60	chromosome 17 open reading frame 60	376.438
LOC441046	na	LOC441046	-	376.444
XM_373368	na	null	null	376.455
AOC2	na	AOC2	amine oxidase, copper containing 2 (retina-specific)	376.52
ZXDC	na	ZXDC	ZXD family zinc finger C	376.524
CMA1	na	CMA1	chymase 1, mast cell	376.525
BC040892	na	null	null	376.552
Tenr	na	TENR	-	376.597
MTUS1	na	MTUS1	mitochondrial tumor suppressor 1	376.597
FGA	na	FGA	fibrinogen alpha chain	376.612
MYBPC3	na	MYBPC3	myosin binding protein C, cardiac	376.651
AW450397	na	null	null	376.903
BC037214	na	null	null	376.969
BC042916	na	null	null	376.995
NM_018634	na	null	null	377.028
BF510473	na	null	null	377.028
LGALS14	na	LGALS14	lectin, galactoside-binding, soluble, 14	377.123
DDC	na	DDC	dopa decarboxylase (aromatic L-amino acid decarboxylase)	377.14
AA936595	na	null	null	377.141
LOC643623	na	LOC643623	-	377.155
LOC339778	na	LOC339778	-	377.183
JUND	na	JUND	jun D proto-oncogene	377.252
SUCNR1	na	SUCNR1	succinate receptor 1	377.271
TCERG1	na	TCERG1	transcription elongation regulator 1	377.339
XM_378706	na	null	null	377.343
GJA3	na	GJA3	gap junction protein, alpha 3, 46kDa (connexin 46)	377.357
BC008091	na	null	null	377.392
XM_374752	na	null	null	377.42
NM_018382	na	null	null	377.423
TMPRSS3	na	TMPRSS3	transmembrane protease, serine 3	377.473
AK022343	na	null	null	377.476
SLC6A17	na	SLC6A17	solute carrier family 6, member 17	377.498
AV698915	na	null	null	377.507
GSCL	na	GSCL	goosecoid-like	377.508
SPC24	na	null	null	377.577
AI374871	na	null	null	377.591
NM_025071	na	null	null	377.652
YSK4	na	YSK4	yeast Sps1/Ste20-related kinase 4 (S. cerevisiae)	377.655
PER4	na	PER4	-	377.686
GNG2	na	GNG2	guanine nucleotide binding protein (G protein), gamma 2	377.726
LOC388780	na	LOC388780	-	377.744
LOC199725	na	LOC199725	-	377.811
AMH	na	AMH	anti-Mullerian hormone	377.83
AW290988	na	null	null	377.857
TMEM67	na	TMEM67	transmembrane protein 67	377.882
MFSD4	na	MFSD4	major facilitator superfamily domain containing 4	377.906
AW663447	na	null	null	377.919
XM_373798	na	null	null	378.069
TRIM61	na	TRIM61	tripartite motif-containing 61	378.092
FLJ10213	na	FLJ10213	-	378.153
TMEM145	na	TMEM145	transmembrane protein 145	378.155
BC011648	na	null	null	378.165
BG547620	na	null	null	378.165
MLANA	na	MLANA	melan-A	378.173
STOML3	na	STOML3	stomatin (EPB72)-like 3	378.198
NRCAM	na	NRCAM	neuronal cell adhesion molecule	378.209
FLJ35767	na	FLJ35767	-	378.21
BC043369	na	null	null	378.225
FOXD2	na	FOXD2	forkhead box D2	378.23
MSH4	na	MSH4	mutS homolog 4 (E. coli)	378.307
PBK	na	PBK	PDZ binding kinase	378.386
XM_069612	na	null	null	378.42
SOHLH1	na	SOHLH1	spermatogenesis and oogenesis specific basic helix-loop-helix 1	378.478
IFNA10	na	IFNA10	interferon, alpha 10	378.493
RAD9B	na	RAD9B	RAD9 homolog B (S. cerevisiae)	378.517
XM_498836	na	null	null	378.539
W58601	na	null	null	378.577
AW009153	na	null	null	378.662
AI743120	na	null	null	378.665
XM_496539	na	null	null	378.679
LAMB4	na	LAMB4	laminin, beta 4	378.793
HSPC049	na	HSPC049	-	378.801
ZNF579	na	ZNF579	zinc finger protein 579	378.812
AW771565	na	null	null	378.817
LOC202051	na	LOC202051	-	378.875
LOC285627	na	LOC285627	-	378.886
AK094462	na	null	null	378.896
MAP3K10	na	MAP3K10	mitogen-activated protein kinase kinase kinase 10	378.954
BC033216	na	null	null	378.99
HCN1	na	HCN1	hyperpolarization activated cyclic nucleotide-gated potassium channel 1	378.992
CMTM1	na	CMTM1	CKLF-like MARVEL transmembrane domain containing 1	378.997
U92816	na	null	null	379.015
COL4A5	na	COL4A5	collagen, type IV, alpha 5 (Alport syndrome)	379.079
FUT7	na	FUT7	fucosyltransferase 7 (alpha (1,3) fucosyltransferase)	379.14
EHD3	na	EHD3	EH-domain containing 3	379.224
LACE1	na	LACE1	lactation elevated 1	379.252
GPC2	na	GPC2	glypican 2 (cerebroglycan)	379.283
CREB3L1	na	CREB3L1	cAMP responsive element binding protein 3-like 1	379.284
A4GALT	na	A4GALT	alpha 1,4-galactosyltransferase (globotriaosylceramide synthase)	379.296
AI417734	na	null	null	379.342
LOC338694	na	LOC338694	-	379.348
WDR1	na	WDR1	WD repeat domain 1	379.381
SNN	na	SNN	stannin	379.381
SLC25A42	na	SLC25A42	solute carrier family 25, member 42	379.384
CASP2	na	CASP2	caspase 2, apoptosis-related cysteine peptidase (neural precursor cell expressed, developmentally down-regulated 2)	379.394
KIF11	na	KIF11	kinesin family member 11	379.408
NM_145179	na	null	null	379.477
C12orf28	na	C12ORF28	chromosome 12 open reading frame 28	379.488
R44984	na	null	null	379.495
AI634415	na	null	null	379.515
NM_018627	na	null	null	379.53
AI692499	na	null	null	379.536
KLRA1	na	KLRA1	killer cell lectin-like receptor subfamily A, member 1	379.612
AU147598	na	null	null	379.621
AW135463	na	null	null	379.623
TM7SF4	na	TM7SF4	transmembrane 7 superfamily member 4	379.631
SH2D3C	na	SH2D3C	SH2 domain containing 3C	379.635
AI290919	na	null	null	379.648
SLC37A2	na	SLC37A2	solute carrier family 37 (glycerol-3-phosphate transporter), member 2	379.693
Z21967	na	null	null	379.725
BF061976	na	null	null	379.787
AA017429	na	null	null	379.791
THAP5	na	THAP5	THAP domain containing 5	379.794
AI949912	na	null	null	379.812
BC017991	na	null	null	379.829
BC033333	na	null	null	379.837
CCL16	na	CCL16	chemokine (C-C motif) ligand 16	379.949
NM_058184	na	null	null	379.952
FBXL8	na	FBXL8	F-box and leucine-rich repeat protein 8	379.973
SUV39H2	na	SUV39H2	suppressor of variegation 3-9 homolog 2 (Drosophila)	380.066
FLJ20105	na	FLJ20105	-	380.087
XM_210856	na	null	null	380.128
AA938184	na	null	null	380.212
AI076068	na	null	null	380.236
TMEM180	na	TMEM180	transmembrane protein 180	380.262
NM_000948	na	null	null	380.334
CASC5	na	CASC5	cancer susceptibility candidate 5	380.336
AI206345	na	null	null	380.381
NGDN	na	NGDN	neuroguidin, EIF4E binding protein	380.383
PTP4A1	na	PTP4A1	protein tyrosine phosphatase type IVA, member 1	380.399
ITGBL1	na	ITGBL1	integrin, beta-like 1 (with EGF-like repeat domains)	380.434
MAPK8IP2	na	MAPK8IP2	mitogen-activated protein kinase 8 interacting protein 2	380.439
CCDC23	na	CCDC23	coiled-coil domain containing 23	380.46
KCNAB2	na	KCNAB2	potassium voltage-gated channel, shaker-related subfamily, beta member 2	380.557
SEC14L4	na	SEC14L4	SEC14-like 4 (S. cerevisiae)	380.581
PTPRT	na	PTPRT	protein tyrosine phosphatase, receptor type, T	380.59
XM_499517	na	null	null	380.631
LOC91431	na	LOC91431	-	380.636
AF074480	na	null	null	380.672
C9orf126	na	C9ORF126	chromosome 9 open reading frame 126	380.69
ANKMY2	na	ANKMY2	ankyrin repeat and MYND domain containing 2	380.728
KNDC1	na	KNDC1	kinase non-catalytic C-lobe domain (KIND) containing 1	380.85
XM_373977	na	null	null	380.907
MANEAL	na	MANEAL	mannosidase, endo-alpha-like	380.955
AW195492	na	null	null	380.957
BM975756	na	null	null	380.997
WDR27	na	WDR27	WD repeat domain 27	381.061
AK022038	na	null	null	381.065
LOC283045	na	LOC283045	-	381.072
GPR150	na	GPR150	G protein-coupled receptor 150	381.077
AIFM1	na	null	null	381.085
BC033401	na	null	null	381.089
AI829568	na	null	null	381.158
KRTAP5-9	na	KRTAP5-9	keratin associated protein 5-9	381.172
hCG_23177	na	null	null	381.191
GDAP1L1	na	GDAP1L1	ganglioside-induced differentiation-associated protein 1-like 1	381.198
AMELY	na	AMELY	amelogenin, Y-linked	381.212
L1TD1	na	L1TD1	LINE-1 type transposase domain containing 1	381.271
COL24A1	na	COL24A1	collagen, type XXIV, alpha 1	381.433
U2AF1	na	U2AF1	U2 small nuclear RNA auxiliary factor 1	381.476
XM_375589	na	null	null	381.498
AI033967	na	null	null	381.539
XM_498457	na	null	null	381.551
SRrp35	na	SRRP35	-	381.651
APOA4	na	APOA4	apolipoprotein A-IV	381.702
BC033846	na	null	null	381.728
AI082085	na	null	null	381.737
AL833559	na	null	null	381.745
LOC374491	na	LOC374491	-	381.75
MAP2K6	na	MAP2K6	mitogen-activated protein kinase kinase 6	381.751
ZEB1	na	null	null	381.766
AI792511	na	null	null	381.769
AI421944	na	null	null	381.821
BC043373	na	null	null	381.827
BG721449	na	null	null	381.857
BE671127	na	null	null	381.872
ZNF703	na	ZNF703	zinc finger protein 703	381.958
XM_378582	na	null	null	381.978
ELK1	na	ELK1	ELK1, member of ETS oncogene family	381.986
LOC644090	na	LOC644090	-	381.991
TEAD2	na	TEAD2	TEA domain family member 2	382.035
AI125404	na	null	null	382.051
TAAR2	na	TAAR2	trace amine associated receptor 2	382.072
AXUD1	na	AXUD1	AXIN1 up-regulated 1	382.093
C15orf42	na	C15ORF42	chromosome 15 open reading frame 42	382.109
AI554057	na	null	null	382.111
FRK	na	FRK	fyn-related kinase	382.144
AI806403	na	null	null	382.149
NM_013351	na	null	null	382.154
LILRA6	na	LILRA6	leukocyte immunoglobulin-like receptor, subfamily A (with TM domain), member 6	382.187
HAP1	na	HAP1	huntingtin-associated protein 1 (neuroan 1)	382.196
SCN2A	na	null	null	382.266
NAV1	na	NAV1	neuron navigator 1	382.296
AA926831	na	null	null	382.329
AW291753	na	null	null	382.341
LDLRAD3	na	LDLRAD3	low density lipoprotein receptor class A domain containing 3	382.371
FLJ12825	na	FLJ12825	-	382.385
HAS1	na	HAS1	hyaluronan synthase 1	382.397
BC032040	na	null	null	382.412
BC009643	na	null	null	382.438
HAPLN4	na	HAPLN4	hyaluronan and proteoglycan link protein 4	382.444
AI290192	na	null	null	382.446
POU3F2	na	POU3F2	POU domain, class 3, transcription factor 2	382.448
TPX2	na	TPX2	TPX2, microtubule-associated, homolog (Xenopus laevis)	382.449
AK025762	na	null	null	382.462
RAB3GAP1	na	RAB3GAP1	RAB3 GTPase activating protein subunit 1 (catalytic)	382.478
LOC339483	na	LOC339483	-	382.481
AI796222	na	null	null	382.49
TTC15	na	TTC15	tetratricopeptide repeat domain 15	382.508
GREM2	na	GREM2	gremlin 2, cysteine knot superfamily, homolog (Xenopus laevis)	382.516
OR2F1	na	OR2F1	olfactory receptor, family 2, subfamily F, member 1	382.532
ARHGAP30	na	ARHGAP30	Rho GTPase activating protein 30	382.539
LRRC25	na	LRRC25	leucine rich repeat containing 25	382.549
AL832298	na	null	null	382.566
KCNH3	na	KCNH3	potassium voltage-gated channel, subfamily H (eag-related), member 3	382.573
BF224068	na	null	null	382.597
AW590614	na	null	null	382.602
AF119897	na	null	null	382.664
DLX5	na	DLX5	distal-less homeobox 5	382.702
RPGR	na	RPGR	retinitis pigmentosa GTPase regulator	382.703
DAZ4	na	DAZ4	deleted in azoospermia 4	382.742
AF116621	na	null	null	382.775
XM_379068	na	null	null	382.805
KIAA1509	na	KIAA1509	KIAA1509	382.822
GPRC6A	na	GPRC6A	G protein-coupled receptor, family C, group 6, member A	382.835
NDUFV1	na	NDUFV1	NADH dehydrogenase (ubiquinone) flavoprotein 1, 51kDa	382.845
HS3ST5	na	HS3ST5	heparan sulfate (glucosamine) 3-O-sulfotransferase 5	382.906
HIST1H2AG	na	HIST1H2AG	histone cluster 1, H2ag	382.947
MGC45800	na	MGC45800	-	382.98
XM_498545	na	null	null	382.999
BC035383	na	null	null	383.011
MCOLN3	na	MCOLN3	mucolipin 3	383.042
XM_498828	na	null	null	383.08
AA626163	na	null	null	383.086
PNPLA3	na	PNPLA3	patatin-like phospholipase domain containing 3	383.09
AF329101	na	null	null	383.14
KIAA1702	na	KIAA1702	-	383.143
CCNE1	na	CCNE1	cyclin E1	383.153
DGCR12	na	DGCR12	DiGeorge syndrome critical region gene 12	383.156
PRB4	na	PRB4	proline-rich protein BstNI subfamily 4	383.199
AK091055	na	null	null	383.209
AI651239	na	null	null	383.21
AL833490	na	null	null	383.223
AI368807	na	null	null	383.278
D21S2091E	na	D21S2091E	-	383.293
XM_117030	na	null	null	383.341
NM_001071	na	null	null	383.368
hCG_1776047	na	null	null	383.404
AIM1L	na	AIM1L	absent in melanoma 1-like	383.422
HRH1	na	HRH1	histamine receptor H1	383.426
XM_373639	na	null	null	383.432
PDZRN3	na	PDZRN3	PDZ domain containing RING finger 3	383.435
NM_153455	na	null	null	383.453
PRDM14	na	PRDM14	PR domain containing 14	383.459
ROPN1	na	ROPN1	ropporin, rhophilin associated protein 1	383.478
GPHA2	na	GPHA2	glycoprotein hormone alpha 2	383.489
CACNA2D2	na	CACNA2D2	calcium channel, voltage-dependent, alpha 2/delta subunit 2	383.498
NM_018520	na	null	null	383.534
AW138840	na	null	null	383.541
XM_087384	na	null	null	383.57
NUF2	na	null	null	383.633
CENPE	na	CENPE	centromere protein E, 312kDa	383.721
AI813634	na	null	null	383.785
ADH1A	na	ADH1A	alcohol dehydrogenase 1A (class I), alpha polypeptide	383.833
AI742582	na	null	null	383.846
ZDHHC24	na	ZDHHC24	zinc finger, DHHC-type containing 24	383.854
AI242054	na	null	null	383.867
NM_004226	na	null	null	383.922
BC040166	na	null	null	383.943
LOC283713	na	LOC283713	-	384.076
SOX30	na	SOX30	SRY (sex determining region Y)-box 30	384.077
TRIM34	na	TRIM34	tripartite motif-containing 34	384.079
AI421234	na	null	null	384.083
MRPS12	na	MRPS12	mitochondrial ribosomal protein S12	384.095
PHF7	na	PHF7	PHD finger protein 7	384.122
CCDC32	na	CCDC32	coiled-coil domain containing 32	384.143
BC038217	na	null	null	384.16
T79639	na	null	null	384.181
SETDB2	na	SETDB2	SET domain, bifurcated 2	384.188
DDAH1	na	DDAH1	dimethylarginine dimethylaminohydrolase 1	384.188
BC035769	na	null	null	384.192
KRTAP21-1	na	KRTAP21-1	keratin associated protein 21-1	384.218
LOC653190	na	LOC653190	-	384.226
AI190603	na	null	null	384.276
OR1Q1	na	OR1Q1	olfactory receptor, family 1, subfamily Q, member 1	384.282
BAALC	na	BAALC	brain and acute leukemia, cytoplasmic	384.312
XM_379684	na	null	null	384.326
LOC284080	na	LOC284080	-	384.33
MFSD7	na	MFSD7	major facilitator superfamily domain containing 7	384.336
LOC402573	na	LOC402573	-	384.356
XM_495921	na	null	null	384.368
LPA	na	LPA	lipoprotein, Lp(a)	384.372
AW134708	na	null	null	384.381
AL137354	na	null	null	384.4
BF791392	na	null	null	384.421
XM_370716	na	null	null	384.423
SLCO2B1	na	SLCO2B1	solute carrier organic anion transporter family, member 2B1	384.431
AI742810	na	null	null	384.488
TRIM9	na	TRIM9	tripartite motif-containing 9	384.495
FLJ11783	na	FLJ11783	-	384.532
XM_371139	na	null	null	384.537
H72108	na	null	null	384.562
ARID5B	na	ARID5B	AT rich interactive domain 5B (MRF1-like)	384.602
ACAN	na	null	null	384.612
KIAA1729	na	KIAA1729	-	384.751
HNRPC	na	HNRPC	heterogeneous nuclear ribonucleoprotein C (C1/C2)	384.753
IHH	na	IHH	Indian hedgehog homolog (Drosophila)	384.76
AK024135	na	null	null	384.782
AI341258	na	null	null	384.809
SLC24A1	na	SLC24A1	solute carrier family 24 (sodium/potassium/calcium exchanger), member 1	384.82
UBE2G2	na	UBE2G2	ubiquitin-conjugating enzyme E2G 2 (UBC7 homolog, yeast)	384.86
KRT74	na	KRT74	keratin 74	384.882
IRGQ	na	IRGQ	immunity-related GTPase family, Q	384.892
C14orf178	na	C14ORF178	chromosome 14 open reading frame 178	384.911
DAZL	na	DAZL	deleted in azoospermia-like	384.913
AI480132	na	null	null	384.935
KCTD17	na	KCTD17	potassium channel tetramerisation domain containing 17	384.938
BC038759	na	null	null	384.947
NM_003244	na	null	null	384.983
MATE2	na	null	null	385.004
RNF31	na	RNF31	ring finger protein 31	385.019
SOX5P	na	SOX5P	SRY (sex determining region Y)-box 5 pseudogene	385.027
CDC25A	na	CDC25A	cell division cycle 25A	385.068
AW192718	na	null	null	385.125
AF113012	na	null	null	385.126
BAT5	na	BAT5	HLA-B associated transcript 5	385.149
BF508737	na	null	null	385.152
KLC1	na	null	null	385.157
AA827683	na	null	null	385.157
AI963605	na	null	null	385.196
CASP10	na	CASP10	caspase 10, apoptosis-related cysteine peptidase	385.237
BE671499	na	null	null	385.262
H05469	na	null	null	385.294
BF055491	na	null	null	385.301
OSBP2	na	OSBP2	oxysterol binding protein 2	385.313
CD2AP	na	CD2AP	CD2-associated protein	385.322
DENND4C	na	DENND4C	DENN/MADD domain containing 4C	385.333
BC023574	na	null	null	385.374
C9orf164	na	C9ORF164	chromosome 9 open reading frame 164	385.409
AI684640	na	null	null	385.505
PROL1	na	PROL1	proline rich, lacrimal 1	385.525
AA741452	na	null	null	385.527
XM_498650	na	null	null	385.534
AA435933	na	null	null	385.569
NM_003468	na	null	null	385.58
AW051599	na	null	null	385.601
DEFB108B	na	DEFB108B	defensin, beta 108B	385.616
XM_372273	na	null	null	385.655
RP5-821D11.2	na	RP5-821D11.2	-	385.685
AI022422	na	null	null	385.694
WFDC5	na	WFDC5	WAP four-disulfide core domain 5	385.741
AI798758	na	null	null	385.748
C19orf28	na	C19ORF28	chromosome 19 open reading frame 28	385.769
THBD	na	THBD	thrombomodulin	385.851
BC035410	na	null	null	385.854
MYOG	na	MYOG	myogenin (myogenic factor 4)	385.88
NLRP10	na	null	null	385.919
BRSK2	na	BRSK2	BR serine/threonine kinase 2	385.932
ANKRD17	na	ANKRD17	ankyrin repeat domain 17	385.932
ARHGEF10L	na	ARHGEF10L	Rho guanine nucleotide exchange factor (GEF) 10-like	385.953
NTSR1	na	NTSR1	neurotensin receptor 1 (high affinity)	385.976
BC018444	na	null	null	386.009
XM_046264	na	null	null	386.024
AA418143	na	null	null	386.03
SEMA6D	na	SEMA6D	sema domain, transmembrane domain (TM), and cytoplasmic domain, (semaphorin) 6D	386.092
ZFAND5	na	ZFAND5	zinc finger, AN1-type domain 5	386.115
TRIM11	na	TRIM11	tripartite motif-containing 11	386.116
LRRC45	na	LRRC45	leucine rich repeat containing 45	386.158
BM823647	na	null	null	386.184
BEST3	na	null	null	386.209
HTR2B	na	HTR2B	5-hydroxytryptamine (serotonin) receptor 2B	386.225
BPY2	na	BPY2	basic charge, Y-linked, 2	386.315
XM_378301	na	null	null	386.316
AMELX	na	AMELX	amelogenin (amelogenesis imperfecta 1, X-linked)	386.318
LUZP4	na	LUZP4	leucine zipper protein 4	386.322
NCSTN	na	NCSTN	nicastrin	386.346
FLJ20581	na	FLJ20581	-	386.36
XM_496896	na	null	null	386.379
AF221846	na	null	null	386.387
LRRC62	na	null	null	386.391
AW118997	na	null	null	386.396
LOC148696	na	LOC148696	-	386.418
BG701381	na	null	null	386.444
BAGE	na	BAGE	B melanoma antigen	386.475
CHAF1B	na	CHAF1B	chromatin assembly factor 1, subunit B (p60)	386.486
MUC8	na	MUC8	mucin 8	386.509
FNDC7	na	FNDC7	fibronectin type III domain containing 7	386.519
SHC3	na	SHC3	SHC (Src homology 2 domain containing) transforming protein 3	386.528
KLK13	na	KLK13	kallikrein 13	386.579
BC002741	na	null	null	386.597
BE551146	na	null	null	386.729
TLL2	na	TLL2	tolloid-like 2	386.747
TNC	na	TNC	tenascin C (hexabrachion)	386.77
CST5	na	CST5	cystatin D	386.773
APPL2	na	null	null	386.799
BF433156	na	null	null	386.834
CEP55	na	CEP55	centrosomal protein 55kDa	386.84
BBS1	na	BBS1	Bardet-Biedl syndrome 1	386.843
NM_006021	na	null	null	386.855
KRTAP19-3	na	KRTAP19-3	keratin associated protein 19-3	386.858
LOC728490	na	LOC728490	-	386.888
FLJ32745	na	FLJ32745	-	386.891
AL833484	na	null	null	386.906
CD1D	na	CD1D	CD1d molecule	386.908
KIAA1467	na	KIAA1467	KIAA1467	386.933
XM_290936	na	null	null	386.959
OXGR1	na	OXGR1	oxoglutarate (alpha-ketoglutarate) receptor 1	386.973
RP11-145H9.1	na	RP11-145H9.1	-	386.99
DKFZp547J222	na	DKFZP547J222	-	386.991
AK056734	na	null	null	387.005
KIAA1751	na	KIAA1751	KIAA1751	387.021
NM_005959	na	null	null	387.056
PPYR1	na	PPYR1	pancreatic polypeptide receptor 1	387.116
LOC348808	na	LOC348808	-	387.116
DUSP19	na	DUSP19	dual specificity phosphatase 19	387.146
LRRC38	na	LRRC38	leucine rich repeat containing 38	387.216
XM_095965	na	null	null	387.226
BC034316	na	null	null	387.268
NM_001018158	na	null	null	387.293
AA521288	na	null	null	387.337
LOC283710	na	LOC283710	-	387.356
TECTB	na	TECTB	tectorin beta	387.392
AU146564	na	null	null	387.435
BU678407	na	null	null	387.444
AF085887	na	null	null	387.589
DNAH3	na	DNAH3	dynein, axonemal, heavy chain 3	387.615
KREMEN1	na	KREMEN1	kringle containing transmembrane protein 1	387.664
RASGRF1	na	RASGRF1	Ras protein-specific guanine nucleotide-releasing factor 1	387.712
BC033379	na	null	null	387.756
TUB	na	TUB	tubby homolog (mouse)	387.758
NM_001140	na	null	null	387.768
AF086790	na	null	null	387.795
AA854843	na	null	null	387.829
XM_374090	na	null	null	387.869
ZNF354C	na	ZNF354C	zinc finger protein 354C	387.884
CDH9	na	CDH9	cadherin 9, type 2 (T1-cadherin)	387.909
BF815640	na	null	null	387.92
BC036598	na	null	null	387.921
PTGIS	na	PTGIS	prostaglandin I2 (prostacyclin) synthase	387.939
PCDHB1	na	PCDHB1	protocadherin beta 1	387.94
BC043200	na	null	null	387.94
AA827922	na	null	null	388.004
NM_001001695	na	null	null	388.019
XM_496810	na	null	null	388.032
PA2G4	na	PA2G4	proliferation-associated 2G4, 38kDa	388.05
NEURL	na	NEURL	neuralized homolog (Drosophila)	388.063
C14orf106	na	C14ORF106	chromosome 14 open reading frame 106	388.076
OR5AK4P	na	OR5AK4P	olfactory receptor, family 5, subfamily AK, member 4 pseudogene	388.114
AW627948	na	null	null	388.126
KCNA3	na	KCNA3	potassium voltage-gated channel, shaker-related subfamily, member 3	388.139
XM_378682	na	null	null	388.148
GNB4	na	GNB4	guanine nucleotide binding protein (G protein), beta polypeptide 4	388.186
BC016865	na	null	null	388.191
BE219874	na	null	null	388.195
P2RY10	na	P2RY10	purinergic receptor P2Y, G-protein coupled, 10	388.199
AW628735	na	null	null	388.242
LOC202459	na	LOC202459	-	388.256
XKRY	na	XKRY	XK, Kell blood group complex subunit-related, Y-linked	388.279
CLDN6	na	CLDN6	claudin 6	388.3
SLC38A3	na	SLC38A3	solute carrier family 38, member 3	388.32
CLSTN3	na	CLSTN3	calsyntenin 3	388.364
WDR71	na	WDR71	WD repeat domain 71	388.372
ODF4	na	ODF4	outer dense fiber of sperm tails 4	388.464
CYP2A6	na	CYP2A6	cytochrome P450, family 2, subfamily A, polypeptide 6	388.464
AI809153	na	null	null	388.536
SEMA6B	na	SEMA6B	sema domain, transmembrane domain (TM), and cytoplasmic domain, (semaphorin) 6B	388.565
PCDHA9	na	PCDHA9	protocadherin alpha 9	388.567
OTOA	na	OTOA	otoancorin	388.571
PADI3	na	PADI3	peptidyl arginine deiminase, type III	388.574
NM_018600	na	null	null	388.583
ZFPL1	na	ZFPL1	zinc finger protein-like 1	388.59
ZNF597	na	ZNF597	zinc finger protein 597	388.599
ACRV1	na	ACRV1	acrosomal vesicle protein 1	388.606
AP4B1	na	AP4B1	adaptor-related protein complex 4, beta 1 subunit	388.626
KRT2	na	KRT2	keratin 2 (epidermal ichthyosis bullosa of Siemens)	388.683
BC035899	na	null	null	388.7
BC040575	na	null	null	388.733
AI703165	na	null	null	388.737
INSM2	na	INSM2	insulinoma-associated 2	388.744
XM_374060	na	null	null	388.748
ZCCHC17	na	ZCCHC17	zinc finger, CCHC domain containing 17	388.798
PURB	na	PURB	purine-rich element binding protein B	388.832
AL832223	na	null	null	388.834
TCP11L1	na	TCP11L1	t-complex 11 (mouse) like 1	388.848
WFDC9	na	WFDC9	WAP four-disulfide core domain 9	388.855
NM_021024	na	null	null	388.862
MARVELD2	na	MARVELD2	MARVEL domain containing 2	388.863
BC021693	na	null	null	388.88
SST	na	SST	somatostatin	388.883
AI021996	na	null	null	388.894
FAM24B	na	FAM24B	family with sequence similarity 24, member B	388.934
AI743648	na	null	null	388.95
SAP30	na	SAP30	Sin3A-associated protein, 30kDa	388.967
DHRS7B	na	DHRS7B	dehydrogenase/reductase (SDR family) member 7B	388.983
AK057901	na	null	null	388.995
DKFZP686A01247	na	DKFZP686A01247	-	389.002
BC015783	na	null	null	389.012
MRPL45	na	MRPL45	mitochondrial ribosomal protein L45	389.022
PDE10A	na	PDE10A	phosphodiesterase 10A	389.095
AK000864	na	null	null	389.138
XM_371586	na	null	null	389.191
LOC286370	na	LOC286370	-	389.196
BC036500	na	null	null	389.231
SLCO1B1	na	SLCO1B1	solute carrier organic anion transporter family, member 1B1	389.234
BF448248	na	null	null	389.235
RASL11B	na	RASL11B	RAS-like, family 11, member B	389.24
AF119880	na	null	null	389.278
ARHGEF7	na	ARHGEF7	Rho guanine nucleotide exchange factor (GEF) 7	389.283
SIRPB2	na	SIRPB2	signal-regulatory protein beta 2	389.291
EMR2	na	EMR2	egf-like module containing, mucin-like, hormone receptor-like 2	389.291
AI809917	na	null	null	389.328
CCDC41	na	CCDC41	coiled-coil domain containing 41	389.368
C11orf38	na	C11ORF38	chromosome 11 open reading frame 38	389.37
LOC283404	na	LOC283404	-	389.381
T88880	na	null	null	389.388
AF319957	na	null	null	389.441
AI248004	na	null	null	389.449
XM_293396	na	null	null	389.472
TARSL2	na	TARSL2	threonyl-tRNA synthetase-like 2	389.504
BC039537	na	null	null	389.515
OR2A9P	na	OR2A9P	olfactory receptor, family 2, subfamily A, member 9 pseudogene	389.521
NPTXR	na	NPTXR	neuronal pentraxin receptor	389.536
C10orf85	na	C10ORF85	chromosome 10 open reading frame 85	389.538
RAB4B	na	RAB4B	RAB4B, member RAS oncogene family	389.553
LOC401233	na	LOC401233	-	389.558
BFSP2	na	BFSP2	beaded filament structural protein 2, phakinin	389.561
RSHL1	na	RSHL1	radial spokehead-like 1	389.568
WBP2NL	na	WBP2NL	WBP2 N-terminal like	389.57
NM_006550	na	null	null	389.604
NM_018610	na	null	null	389.606
BC039545	na	null	null	389.615
LOC729397	na	LOC729397	-	389.632
AW136378	na	null	null	389.651
BC032019	na	null	null	389.662
XM_498512	na	null	null	389.664
BC034924	na	null	null	389.726
VASH1	na	VASH1	vasohibin 1	389.73
PTPN5	na	PTPN5	protein tyrosine phosphatase, non-receptor type 5 (striatum-enriched)	389.745
SNF1LK	na	SNF1LK	SNF1-like kinase	389.767
AGMAT	na	AGMAT	agmatine ureohydrolase (agmatinase)	389.809
BC031872	na	null	null	389.82
LOC283711	na	LOC283711	-	389.837
LOC341912	na	LOC341912	-	389.84
AW207564	na	null	null	389.858
W91876	na	null	null	389.886
BC019842	na	null	null	389.887
ME3	na	ME3	malic enzyme 3, NADP(+)-dependent, mitochondrial	389.898
KALRN	na	KALRN	kalirin, RhoGEF kinase	389.919
BF447148	na	null	null	389.939
APOB	na	APOB	apolipoprotein B (including Ag(x) antigen)	389.941
NM_031269	na	null	null	389.952
BCL10	na	BCL10	B-cell CLL/lymphoma 10	390.018
BC006419	na	null	null	390.054
APOBEC3A	na	APOBEC3A	apolipoprotein B mRNA editing enzyme, catalytic polypeptide-like 3A	390.071
FBXO27	na	FBXO27	F-box protein 27	390.09
NT5C1A	na	NT5C1A	5'-nucleotidase, cytosolic IA	390.121
AI912612	na	null	null	390.139
KRT19P2	na	null	null	390.14
C14394	na	null	null	390.152
CYP11B1	na	CYP11B1	cytochrome P450, family 11, subfamily B, polypeptide 1	390.203
RRAGC	na	RRAGC	Ras-related GTP binding C	390.225
AW292424	na	null	null	390.23
NM_000430	na	null	null	390.239
MAGEC1	na	MAGEC1	melanoma antigen family C, 1	390.242
AI798981	na	null	null	390.253
CREB5	na	CREB5	cAMP responsive element binding protein 5	390.303
NLRC4	na	null	null	390.319
H07112	na	null	null	390.328
APOBEC4	na	APOBEC4	apolipoprotein B mRNA editing enzyme, catalytic polypeptide-like 4 (putative)	390.371
TAS2R10	na	TAS2R10	taste receptor, type 2, member 10	390.39
CCR7	na	CCR7	chemokine (C-C motif) receptor 7	390.402
DKK2	na	DKK2	dickkopf homolog 2 (Xenopus laevis)	390.405
DKFZp434G179	na	DKFZP434G179	-	390.487
AI240943	na	null	null	390.49
AF267807	na	null	null	390.491
XM_498240	na	null	null	390.509
TSGA13	na	TSGA13	testis specific, 13	390.51
LOC400958	na	LOC400958	-	390.526
LOC285620	na	LOC285620	-	390.547
AA131524	na	null	null	390.558
C14orf102	na	C14ORF102	chromosome 14 open reading frame 102	390.561
NFE2L2	na	NFE2L2	nuclear factor (erythroid-derived 2)-like 2	390.564
C17orf38	na	C17ORF38	chromosome 17 open reading frame 38	390.629
MTMR8	na	MTMR8	myotubularin related protein 8	390.667
AL117638	na	null	null	390.689
KCNJ11	na	KCNJ11	potassium inwardly-rectifying channel, subfamily J, member 11	390.697
PIGP	na	PIGP	phosphatidylinositol glycan anchor biosynthesis, class P	390.764
SLC5A9	na	SLC5A9	solute carrier family 5 (sodium/glucose cotransporter), member 9	390.767
VPS26A	na	VPS26A	vacuolar protein sorting 26 homolog A (yeast)	390.785
hCG_1983896	na	null	null	390.785
HMP19	na	HMP19	-	390.792
TAF1	na	TAF1	TAF1 RNA polymerase II, TATA box binding protein (TBP)-associated factor, 250kDa	390.794
TGIF2LY	na	TGIF2LY	TGFB-induced factor 2-like, Y-linked	390.814
XM_379386	na	null	null	390.819
DNM1DN8-2	na	DNM1DN8-2	-	390.827
DEFB106A	na	DEFB106A	defensin, beta 106A	390.835
PTPLA	na	PTPLA	protein tyrosine phosphatase-like (proline instead of catalytic arginine), member A	390.841
BC008122	na	null	null	390.893
ALB	na	ALB	albumin	390.898
LTB4R	na	LTB4R	leukotriene B4 receptor	390.918
VCX2	na	VCX2	variable charge, X-linked 2	390.949
AF070547	na	null	null	390.95
LOC203547	na	LOC203547	-	390.956
NM_024964	na	null	null	390.958
LOC285045	na	LOC285045	-	390.976
SLC5A4	na	SLC5A4	solute carrier family 5 (low affinity glucose cotransporter), member 4	391.019
AK025924	na	null	null	391.022
X61070	na	null	null	391.054
PRKCG	na	PRKCG	protein kinase C, gamma	391.058
AW206419	na	null	null	391.075
GPR141	na	GPR141	G protein-coupled receptor 141	391.093
NM_025051	na	null	null	391.102
XM_376463	na	null	null	391.117
RNF157	na	RNF157	ring finger protein 157	391.144
AI417007	na	null	null	391.148
NM_014724	na	null	null	391.188
RXRG	na	RXRG	retinoid X receptor, gamma	391.201
TRPV4	na	TRPV4	transient receptor potential cation channel, subfamily V, member 4	391.206
KIAA1429	na	KIAA1429	KIAA1429	391.24
OLIG1	na	OLIG1	oligodendrocyte transcription factor 1	391.268
BF447682	na	null	null	391.269
BC043263	na	null	null	391.359
FSD2	na	FSD2	fibronectin type III and SPRY domain containing 2	391.37
H40020	na	null	null	391.376
AF168811	na	null	null	391.378
AW243449	na	null	null	391.385
BC038725	na	null	null	391.408
NCAM1	na	NCAM1	neural cell adhesion molecule 1	391.505
hCG_1994895	na	null	null	391.516
C1orf75	na	C1ORF75	chromosome 1 open reading frame 75	391.557
BC005018	na	null	null	391.557
AI653174	na	null	null	391.573
OR4D1	na	OR4D1	olfactory receptor, family 4, subfamily D, member 1	391.588
MGC45491	na	MGC45491	-	391.589
MDM4	na	MDM4	Mdm4, transformed 3T3 cell double minute 4, p53 binding protein (mouse)	391.591
AK024138	na	null	null	391.609
AB015434	na	null	null	391.622
ELA1	na	ELA1	elastase 1, pancreatic	391.65
BC033970	na	null	null	391.683
POU4F1	na	POU4F1	POU domain, class 4, transcription factor 1	391.704
BF434118	na	null	null	391.738
AA426056	na	null	null	391.775
AK092060	na	null	null	391.778
R30930	na	null	null	391.781
AJ275399	na	null	null	391.824
C10orf90	na	C10ORF90	chromosome 10 open reading frame 90	391.85
COMMD10	na	COMMD10	COMM domain containing 10	391.86
BC017990	na	null	null	391.878
AHCYL1	na	AHCYL1	S-adenosylhomocysteine hydrolase-like 1	391.88
PROCA1	na	PROCA1	-	391.881
PSMD9	na	PSMD9	proteasome (prosome, macropain) 26S subunit, non-ATPase, 9	391.895
NCDN	na	NCDN	neurochondrin	391.925
W45568	na	null	null	391.955
LOC143941	na	LOC143941	-	391.984
MED31	na	MED31	mediator of RNA polymerase II transcription, subunit 31 homolog (S. cerevisiae)	391.986
TRAT1	na	TRAT1	T cell receptor associated transmembrane adaptor 1	392.011
NM_207475	na	null	null	392.025
FPRL1	na	FPRL1	formyl peptide receptor-like 1	392.042
SDHB	na	SDHB	succinate dehydrogenase complex, subunit B, iron sulfur (Ip)	392.06
LOC550113	na	LOC550113	-	392.062
LOC360022	na	LOC360022	-	392.065
AI970133	na	null	null	392.076
C18orf10	na	C18ORF10	chromosome 18 open reading frame 10	392.102
CSF2RA	na	CSF2RA	colony stimulating factor 2 receptor, alpha, low-affinity (granulocyte-macrophage)	392.107
AK024621	na	null	null	392.147
AL137284	na	null	null	392.17
ADAM21	na	ADAM21	ADAM metallopeptidase domain 21	392.174
C21orf22	na	C21ORF22	chromosome 21 open reading frame 22	392.217
CD28	na	CD28	CD28 molecule	392.235
SLC12A6	na	SLC12A6	solute carrier family 12 (potassium/chloride transporters), member 6	392.25
CTSW	na	CTSW	cathepsin W (lymphopain)	392.258
PRELID2	na	null	null	392.262
CYLC2	na	CYLC2	cylicin, basic protein of sperm head cytoskeleton 2	392.28
XM_496889	na	null	null	392.285
BF542107	na	null	null	392.314
BE393431	na	null	null	392.316
AK025763	na	null	null	392.32
KRTAP4-9	na	KRTAP4-9	keratin associated protein 4-9	392.363
FNDC1	na	FNDC1	fibronectin type III domain containing 1	392.378
XM_378798	na	null	null	392.379
SPANXC	na	SPANXC	SPANX family, member C	392.392
MMP27	na	MMP27	matrix metallopeptidase 27	392.476
MYST4	na	MYST4	MYST histone acetyltransferase (monocytic leukemia) 4	392.486
XM_376056	na	null	null	392.486
SLC9A11	na	SLC9A11	solute carrier family 9, member 11	392.488
ANKRD44	na	ANKRD44	ankyrin repeat domain 44	392.493
BC006164	na	null	null	392.521
TTLL9	na	TTLL9	tubulin tyrosine ligase-like family, member 9	392.528
GALNT8	na	GALNT8	UDP-N-acetyl-alpha-D-galactosamine:polypeptide N-acetylgalactosaminyltransferase 8 (GalNAc-T8)	392.536
NOD2	na	null	null	392.539
NUDT10	na	NUDT10	nudix (nucleoside diphosphate linked moiety X)-type motif 10	392.543
TUBB4Q	na	TUBB4Q	tubulin, beta polypeptide 4, member Q	392.553
AL050175	na	null	null	392.578
MGC4093	na	MGC4093	-	392.584
NNMT	na	NNMT	nicotinamide N-methyltransferase	392.606
AW292974	na	null	null	392.627
KRT40	na	KRT40	keratin 40	392.661
UNC13B	na	UNC13B	unc-13 homolog B (C. elegans)	392.669
BG208091	na	null	null	392.694
BC033321	na	null	null	392.705
KLB	na	KLB	klotho beta	392.764
GRM6	na	GRM6	glutamate receptor, metabotropic 6	392.768
BC037784	na	null	null	392.774
ZNF650	na	ZNF650	zinc finger protein 650	392.774
R55769	na	null	null	392.787
MRPL41	na	MRPL41	mitochondrial ribosomal protein L41	392.839
WNT1	na	WNT1	wingless-type MMTV integration site family, member 1	392.859
NM_025056	na	null	null	392.965
BF439240	na	null	null	393.006
XM_498949	na	null	null	393.01
AK022438	na	null	null	393.03
AIRE	na	AIRE	autoimmune regulator (autoimmune polyendocrinopathy candidiasis ectodermal dystrophy)	393.031
PHACTR1	na	PHACTR1	phosphatase and actin regulator 1	393.042
LOC642891	na	LOC642891	-	393.056
TMEM155	na	TMEM155	transmembrane protein 155	393.082
TUBGCP6	na	TUBGCP6	tubulin, gamma complex associated protein 6	393.116
TLK2	na	TLK2	tousled-like kinase 2	393.124
LOC283352	na	LOC283352	-	393.126
hCG_2045828	na	null	null	393.13
LOC644997	na	LOC644997	-	393.154
FLJ32447	na	FLJ32447	-	393.163
BC039548	na	null	null	393.164
IFNK	na	IFNK	interferon, kappa	393.192
NM_182583	na	null	null	393.196
AI939519	na	null	null	393.201
ABCA9	na	ABCA9	ATP-binding cassette, sub-family A (ABC1), member 9	393.221
CHRNE	na	CHRNE	cholinergic receptor, nicotinic, epsilon	393.225
AF130044	na	null	null	393.239
SPC25	na	null	null	393.24
GPR21	na	GPR21	G protein-coupled receptor 21	393.259
TBX5	na	TBX5	T-box 5	393.26
TSC22D3	na	TSC22D3	TSC22 domain family, member 3	393.279
LOC90379	na	LOC90379	-	393.284
NM_032363	na	null	null	393.309
BF057220	na	null	null	393.309
C21orf117	na	C21ORF117	chromosome 21 open reading frame 117	393.312
LOC253044	na	LOC253044	-	393.347
AK000023	na	null	null	393.351
MGC10646	na	MGC10646	-	393.36
BC016366	na	null	null	393.376
OTP	na	OTP	orthopedia homolog (Drosophila)	393.386
CCL7	na	CCL7	chemokine (C-C motif) ligand 7	393.394
XM_379642	na	null	null	393.416
ERICH1	na	ERICH1	glutamate-rich 1	393.424
XM_496556	na	null	null	393.43
LILRA4	na	LILRA4	leukocyte immunoglobulin-like receptor, subfamily A (with TM domain), member 4	393.455
AA005355	na	null	null	393.465
ABI2	na	ABI2	abl interactor 2	393.466
NM_000515	na	null	null	393.492
XPO4	na	XPO4	exportin 4	393.497
ERBB4	na	ERBB4	v-erb-a erythroblastic leukemia viral oncogene homolog 4 (avian)	393.509
PPAT	na	PPAT	phosphoribosyl pyrophosphate amidotransferase	393.515
EPS8L2	na	EPS8L2	EPS8-like 2	393.518
XM_499003	na	null	null	393.524
FLJ10661	na	FLJ10661	-	393.538
MMP24	na	MMP24	matrix metallopeptidase 24 (membrane-inserted)	393.54
XM_378941	na	null	null	393.571
PRODH2	na	PRODH2	proline dehydrogenase (oxidase) 2	393.578
AI806127	na	null	null	393.604
MEF2C	na	MEF2C	MADS box transcription enhancer factor 2, polypeptide C (myocyte enhancer factor 2C)	393.604
NM_173583	na	null	null	393.634
KIR2DS1	na	KIR2DS1	killer cell immunoglobulin-like receptor, two domains, short cytoplasmic tail, 1	393.67
PTEN	na	PTEN	phosphatase and tensin homolog (mutated in multiple advanced cancers 1)	393.708
AI693366	na	null	null	393.726
XM_379182	na	null	null	393.753
XM_380013	na	null	null	393.778
PDE6D	na	PDE6D	phosphodiesterase 6D, cGMP-specific, rod, delta	393.781
PLRG1	na	PLRG1	pleiotropic regulator 1 (PRL1 homolog, Arabidopsis)	393.803
GPR78	na	GPR78	G protein-coupled receptor 78	393.817
BET3L	na	BET3L	BET3 like (S. cerevisiae)	393.85
XM_068903	na	null	null	393.883
AF210651	na	null	null	393.898
ANKRD1	na	ANKRD1	ankyrin repeat domain 1 (cardiac muscle)	393.926
AI698256	na	null	null	393.94
LOC728805	na	LOC728805	-	393.948
AI935024	na	null	null	393.95
LRPPRC	na	LRPPRC	leucine-rich PPR-motif containing	393.951
KLHDC6	na	KLHDC6	kelch domain containing 6	393.952
XM_377041	na	null	null	393.977
BC037929	na	null	null	393.985
XM_113947	na	null	null	393.999
MESP1	na	MESP1	mesoderm posterior 1 homolog (mouse)	393.999
C18orf51	na	C18ORF51	chromosome 18 open reading frame 51	394.013
AA629286	na	null	null	394.034
PFN2	na	PFN2	profilin 2	394.049
BC012753	na	null	null	394.06
USP4	na	USP4	ubiquitin specific peptidase 4 (proto-oncogene)	394.067
AI149976	na	null	null	394.078
C11orf76	na	C11ORF76	chromosome 11 open reading frame 76	394.078
AV700338	na	null	null	394.095
ZNF101	na	ZNF101	zinc finger protein 101	394.106
FKSG74	na	FKSG74	-	394.11
SIGLEC11	na	SIGLEC11	sialic acid binding Ig-like lectin 11	394.117
AL833644	na	null	null	394.141
BC043223	na	null	null	394.156
KIAA0232	na	KIAA0232	-	394.167
TLR6	na	TLR6	toll-like receptor 6	394.186
AI421677	na	null	null	394.195
XM_379181	na	null	null	394.209
MRPL55	na	MRPL55	mitochondrial ribosomal protein L55	394.222
NM_001025463	na	null	null	394.245
SBF2	na	SBF2	SET binding factor 2	394.262
FLJ35390	na	FLJ35390	-	394.265
PCDHA6	na	PCDHA6	protocadherin alpha 6	394.286
HERC2P7	na	HERC2P7	hect domain and RLD 2 pseudogene 7	394.307
NM_013288	na	null	null	394.318
OTOR	na	OTOR	otoraplin	394.318
AK026429	na	null	null	394.341
AK026452	na	null	null	394.35
PTPN22	na	PTPN22	protein tyrosine phosphatase, non-receptor type 22 (lymphoid)	394.359
AI821496	na	null	null	394.364
AW205384	na	null	null	394.41
TES	na	TES	testis derived transcript (3 LIM domains)	394.414
XM_379079	na	null	null	394.422
BC031942	na	null	null	394.433
LCE1B	na	LCE1B	late cornified envelope 1B	394.442
POMGNT1	na	POMGNT1	protein O-linked mannose beta1,2-N-acetylglucosaminyltransferase	394.467
NLRP2	na	null	null	394.479
LOC729556	na	LOC729556	-	394.489
AK000417	na	null	null	394.513
XM_379540	na	null	null	394.533
GPR101	na	GPR101	G protein-coupled receptor 101	394.537
AW300612	na	null	null	394.544
C10orf73	na	C10ORF73	chromosome 10 open reading frame 73	394.587
C12orf38	na	C12ORF38	chromosome 12 open reading frame 38	394.595
SMPD1	na	SMPD1	sphingomyelin phosphodiesterase 1, acid lysosomal (acid sphingomyelinase)	394.615
GBP5	na	GBP5	guanylate binding protein 5	394.66
C17orf77	na	C17ORF77	chromosome 17 open reading frame 77	394.689
DUS3L	na	DUS3L	dihydrouridine synthase 3-like (S. cerevisiae)	394.702
NM_017973	na	null	null	394.711
TMEM142B	na	TMEM142B	transmembrane protein 142B	394.711
NM_022155	na	null	null	394.726
TMEM121	na	TMEM121	transmembrane protein 121	394.747
AW590540	na	null	null	394.75
MNT	na	MNT	MAX binding protein	394.757
NM_016344	na	null	null	394.758
ACSL5	na	ACSL5	acyl-CoA synthetase long-chain family member 5	394.762
CA426301	na	null	null	394.791
SLC9A5	na	SLC9A5	solute carrier family 9 (sodium/hydrogen exchanger), member 5	394.804
CHRM5	na	CHRM5	cholinergic receptor, muscarinic 5	394.807
GAL3ST2	na	GAL3ST2	galactose-3-O-sulfotransferase 2	394.854
AI939588	na	null	null	394.879
GTPBP1	na	GTPBP1	GTP binding protein 1	394.882
H06831	na	null	null	394.89
XM_498441	na	null	null	394.898
LOC643950	na	LOC643950	-	394.899
NM_002546	na	null	null	394.91
AI962630	na	null	null	394.984
IL1F6	na	IL1F6	interleukin 1 family, member 6 (epsilon)	394.986
GDNF	na	GDNF	glial cell derived neurotrophic factor	394.986
LOC729084	na	LOC729084	-	394.999
NM_205857	na	null	null	395.052
CTXN1	na	CTXN1	cortexin 1	395.068
C7orf44	na	C7ORF44	chromosome 7 open reading frame 44	395.071
BTLA	na	BTLA	B and T lymphocyte associated	395.074
ATP8A2	na	ATP8A2	ATPase, aminophospholipid transporter-like, Class I, type 8A, member 2	395.088
AI186173	na	null	null	395.12
LOC400258	na	LOC400258	-	395.153
RBJ	na	RBJ	-	395.167
SLC17A6	na	SLC17A6	solute carrier family 17 (sodium-dependent inorganic phosphate cotransporter), member 6	395.176
HRG	na	HRG	histidine-rich glycoprotein	395.197
AA169515	na	null	null	395.203
HAO2	na	HAO2	hydroxyacid oxidase 2 (long chain)	395.231
AI732317	na	null	null	395.232
BF942161	na	null	null	395.256
BC038210	na	null	null	395.261
XM_372198	na	null	null	395.263
NM_005565	na	null	null	395.303
NM_017587	na	null	null	395.314
BC033144	na	null	null	395.315
BC015673	na	null	null	395.315
TMEM95	na	TMEM95	transmembrane protein 95	395.322
TBX10	na	TBX10	T-box 10	395.328
AI275419	na	null	null	395.345
ZNF792	na	ZNF792	zinc finger protein 792	395.386
FLJ30277	na	FLJ30277	-	395.407
CLRN1	na	null	null	395.418
EMP2	na	EMP2	epithelial membrane protein 2	395.424
NM_006543	na	null	null	395.429
RTDR1	na	RTDR1	rhabdoid tumor deletion region gene 1	395.467
DNAJC6	na	DNAJC6	DnaJ (Hsp40) homolog, subfamily C, member 6	395.479
CALCA	na	CALCA	calcitonin/calcitonin-related polypeptide, alpha	395.515
CLRN3	na	null	null	395.526
NM_014124	na	null	null	395.56
GPR15	na	GPR15	G protein-coupled receptor 15	395.598
XM_496950	na	null	null	395.603
H95280	na	null	null	395.606
PROKR2	na	PROKR2	prokineticin receptor 2	395.614
MGC10981	na	MGC10981	-	395.616
DLG1	na	DLG1	discs, large homolog 1 (Drosophila)	395.623
IQCF1	na	IQCF1	IQ motif containing F1	395.687
CD70	na	null	null	395.69
HIST1H3J	na	HIST1H3J	histone cluster 1, H3j	395.722
C6orf60	na	C6ORF60	chromosome 6 open reading frame 60	395.732
CSTL1	na	CSTL1	cystatin-like 1	395.752
NM_024542	na	null	null	395.767
ZPBP	na	ZPBP	zona pellucida binding protein	395.767
MGC29506	na	null	null	395.77
AI741419	na	null	null	395.774
XM_097580	na	null	null	395.79
AY037163	na	null	null	395.803
FLJ37673	na	FLJ37673	-	395.806
MGC20647	na	MGC20647	-	395.81
BC005314	na	null	null	395.818
MAP1D	na	MAP1D	-	395.832
AF095723	na	null	null	395.857
XM_072554	na	null	null	395.899
CACNA1S	na	CACNA1S	calcium channel, voltage-dependent, L type, alpha 1S subunit	395.91
PFKFB2	na	PFKFB2	6-phosphofructo-2-kinase/fructose-2,6-biphosphatase 2	395.945
POLR2D	na	POLR2D	polymerase (RNA) II (DNA directed) polypeptide D	395.966
R45446	na	null	null	396.013
BC037836	na	null	null	396.016
MOV10L1	na	MOV10L1	Mov10l1, Moloney leukemia virus 10-like 1, homolog (mouse)	396.025
AA609059	na	null	null	396.041
XM_498699	na	null	null	396.046
C8B	na	C8B	complement component 8, beta polypeptide	396.052
TNFSF18	na	TNFSF18	tumor necrosis factor (ligand) superfamily, member 18	396.066
GRM2	na	GRM2	glutamate receptor, metabotropic 2	396.088
LOC651900	na	LOC651900	-	396.093
GAN	na	GAN	giant axonal neuropathy (gigaxonin)	396.096
DNAH10	na	DNAH10	dynein, axonemal, heavy chain 10	396.101
XM_378460	na	null	null	396.118
NM_207350	na	null	null	396.147
RDH13	na	RDH13	retinol dehydrogenase 13 (all-trans/9-cis)	396.258
AK095658	na	null	null	396.261
CD22	na	CD22	CD22 molecule	396.266
AF103295	na	null	null	396.304
EN1	na	EN1	engrailed homolog 1	396.307
LOC645261	na	LOC645261	-	396.339
NM_016566	na	null	null	396.349
AA913023	na	null	null	396.386
AA534774	na	null	null	396.397
AK022363	na	null	null	396.401
BF508849	na	null	null	396.402
AI733428	na	null	null	396.433
BC042969	na	null	null	396.515
FLT3	na	FLT3	fms-related tyrosine kinase 3	396.613
AA022479	na	null	null	396.614
BE045368	na	null	null	396.617
ACE2	na	ACE2	angiotensin I converting enzyme (peptidyl-dipeptidase A) 2	396.669
LOC388419	na	LOC388419	-	396.671
AF070625	na	null	null	396.68
LOC201477	na	LOC201477	-	396.687
CD46	na	CD46	CD46 molecule, complement regulatory protein	396.69
TBC1D10C	na	TBC1D10C	TBC1 domain family, member 10C	396.699
hCG_1795283	na	null	null	396.703
AF119872	na	null	null	396.705
AK021495	na	null	null	396.716
SLC35E2	na	SLC35E2	solute carrier family 35, member E2	396.719
AQP11	na	AQP11	aquaporin 11	396.725
AL832417	na	null	null	396.736
HIST1H2BM	na	HIST1H2BM	histone cluster 1, H2bm	396.748
VAX2	na	VAX2	ventral anterior homeobox 2	396.753
AI564840	na	null	null	396.766
AK025363	na	null	null	396.775
R80390	na	null	null	396.8
MC5R	na	MC5R	melanocortin 5 receptor	396.84
LOC728544	na	LOC728544	-	396.853
CHRNA1	na	CHRNA1	cholinergic receptor, nicotinic, alpha 1 (muscle)	396.897
SLCO1C1	na	SLCO1C1	solute carrier organic anion transporter family, member 1C1	396.905
CTCFL	na	CTCFL	CCCTC-binding factor (zinc finger protein)-like	396.918
PCDHB18	na	PCDHB18	protocadherin beta 18 pseudogene	396.96
CXorf43	na	CXORF43	chromosome X open reading frame 43	396.984
KCTD1	na	KCTD1	potassium channel tetramerisation domain containing 1	396.999
AI138283	na	null	null	397.004
IL20RB	na	IL20RB	interleukin 20 receptor beta	397.035
BF059726	na	null	null	397.055
BF055156	na	null	null	397.093
AF131844	na	null	null	397.096
GPR171	na	GPR171	G protein-coupled receptor 171	397.098
R00975	na	null	null	397.117
TAS2R4	na	TAS2R4	taste receptor, type 2, member 4	397.12
XM_378866	na	null	null	397.127
BF509117	na	null	null	397.128
LOC144486	na	LOC144486	-	397.133
FLJ38576	na	FLJ38576	-	397.135
BE217929	na	null	null	397.142
BF058964	na	null	null	397.175
BC037814	na	null	null	397.209
ZMAT1	na	ZMAT1	zinc finger, matrin type 1	397.223
PLEKHA4	na	PLEKHA4	pleckstrin homology domain containing, family A (phosphoinositide binding specific) member 4	397.236
LOC285857	na	LOC285857	-	397.267
AK055572	na	null	null	397.267
AA215381	na	null	null	397.306
USP8	na	USP8	ubiquitin specific peptidase 8	397.318
BC039670	na	null	null	397.355
MGC70924	na	MGC70924	-	397.376
SERPINA12	na	SERPINA12	serpin peptidase inhibitor, clade A (alpha-1 antiproteinase, antitrypsin), member 12	397.392
PSG7	na	PSG7	pregnancy specific beta-1-glycoprotein 7	397.401
SCNN1A	na	SCNN1A	sodium channel, nonvoltage-gated 1 alpha	397.413
AW118618	na	null	null	397.432
PILRA	na	PILRA	paired immunoglobin-like type 2 receptor alpha	397.449
DSCAML1	na	DSCAML1	Down syndrome cell adhesion molecule like 1	397.468
BE552011	na	null	null	397.492
OR51A1P	na	OR51A1P	olfactory receptor, family 51, subfamily A, member 1 pseudogene	397.492
GHSR	na	GHSR	growth hormone secretagogue receptor	397.513
KRTAP9-2	na	KRTAP9-2	keratin associated protein 9-2	397.522
AK026789	na	null	null	397.534
USP29	na	USP29	ubiquitin specific peptidase 29	397.537
AK024142	na	null	null	397.54
AA534603	na	null	null	397.576
BC040706	na	null	null	397.582
ZNF790	na	ZNF790	zinc finger protein 790	397.593
LOC338651	na	LOC338651	-	397.616
SPP2	na	SPP2	secreted phosphoprotein 2, 24kDa	397.625
PLA2R1	na	PLA2R1	phospholipase A2 receptor 1, 180kDa	397.631
ZNF549	na	ZNF549	zinc finger protein 549	397.631
NM_000758	na	null	null	397.632
R43675	na	null	null	397.635
AQP9	na	AQP9	aquaporin 9	397.671
R32647	na	null	null	397.671
TCF15	na	TCF15	transcription factor 15 (basic helix-loop-helix)	397.674
FLJ11850	na	FLJ11850	-	397.691
AK097952	na	null	null	397.716
SGOL1	na	SGOL1	shugoshin-like 1 (S. pombe)	397.722
SETD7	na	SETD7	SET domain containing (lysine methyltransferase) 7	397.728
NM_000459	na	null	null	397.745
NKX6-2	na	NKX6-2	NK6 transcription factor related, locus 2 (Drosophila)	397.778
BG005406	na	null	null	397.779
SLC4A11	na	SLC4A11	solute carrier family 4, sodium bicarbonate transporter-like, member 11	397.813
BC038202	na	null	null	397.815
NM_020529	na	null	null	397.827
PTGER1	na	PTGER1	prostaglandin E receptor 1 (subtype EP1), 42kDa	397.838
P2RX5	na	P2RX5	purinergic receptor P2X, ligand-gated ion channel, 5	397.846
NM_153041	na	null	null	397.865
BF114815	na	null	null	397.868
AA161299	na	null	null	397.884
RD3	na	null	null	397.92
CHST7	na	CHST7	carbohydrate (N-acetylglucosamine 6-O) sulfotransferase 7	397.929
PARK2	na	PARK2	Parkinson disease (autosomal recessive, juvenile) 2, parkin	397.95
AA878237	na	null	null	397.951
TAF6L	na	TAF6L	TAF6-like RNA polymerase II, p300/CBP-associated factor (PCAF)-associated factor, 65kDa	397.96
CCR3	na	CCR3	chemokine (C-C motif) receptor 3	398.019
AA781367	na	null	null	398.02
C6orf217	na	C6ORF217	chromosome 6 open reading frame 217	398.036
NM_182596	na	null	null	398.042
AW204887	na	null	null	398.046
PDHA2	na	PDHA2	pyruvate dehydrogenase (lipoamide) alpha 2	398.084
LOC646934	na	LOC646934	-	398.087
NM_178453	na	null	null	398.089
CAMKV	na	CAMKV	CaM kinase-like vesicle-associated	398.093
NPY2R	na	NPY2R	neuropeptide Y receptor Y2	398.129
NM_198078	na	null	null	398.152
XM_377675	na	null	null	398.174
CA310606	na	null	null	398.22
AA526468	na	null	null	398.244
FLJ20444	na	FLJ20444	-	398.251
LOC286087	na	LOC286087	-	398.259
AA757368	na	null	null	398.285
AW665287	na	null	null	398.294
DEFB125	na	DEFB125	defensin, beta 125	398.303
X72882	na	null	null	398.309
NUP160	na	NUP160	nucleoporin 160kDa	398.334
AI694499	na	null	null	398.335
SRMP1	na	SRMP1	spermidine synthase pseudogene 1	398.337
PSG9	na	PSG9	pregnancy specific beta-1-glycoprotein 9	398.34
AK091917	na	null	null	398.341
AI810103	na	null	null	398.342
NM_182586	na	null	null	398.362
SCN3A	na	SCN3A	sodium channel, voltage-gated, type III, alpha	398.371
DCC	na	DCC	deleted in colorectal carcinoma	398.379
XM_374058	na	null	null	398.417
AF228348	na	null	null	398.421
BC034615	na	null	null	398.476
DJ1033E15.1	na	DJ1033E15.1	-	398.498
AW665665	na	null	null	398.502
TIMD4	na	TIMD4	T-cell immunoglobulin and mucin domain containing 4	398.506
LRFN5	na	LRFN5	leucine rich repeat and fibronectin type III domain containing 5	398.516
N48896	na	null	null	398.524
NM_173692	na	null	null	398.532
AI809889	na	null	null	398.558
MND1	na	MND1	meiotic nuclear divisions 1 homolog (S. cerevisiae)	398.56
2'-PDE	na	2'-PDE	-	398.581
SERPINB10	na	SERPINB10	serpin peptidase inhibitor, clade B (ovalbumin), member 10	398.595
BC040602	na	null	null	398.63
BC038554	na	null	null	398.641
TMEM66	na	TMEM66	transmembrane protein 66	398.65
SLC12A3	na	SLC12A3	solute carrier family 12 (sodium/chloride transporters), member 3	398.655
CAMK2A	na	CAMK2A	calcium/calmodulin-dependent protein kinase (CaM kinase) II alpha	398.656
AK022645	na	null	null	398.671
CNBD1	na	CNBD1	cyclic nucleotide binding domain containing 1	398.713
FLJ36492	na	FLJ36492	-	398.735
SLC22A16	na	SLC22A16	solute carrier family 22 (organic cation transporter), member 16	398.75
AK097497	na	null	null	398.77
AW444620	na	null	null	398.812
AI950472	na	null	null	398.828
MYL6	na	MYL6	myosin, light chain 6, alkali, smooth muscle and non-muscle	398.831
BAI2	na	BAI2	brain-specific angiogenesis inhibitor 2	398.86
NTRK2	na	NTRK2	neurotrophic tyrosine kinase, receptor, type 2	398.869
NM_014163	na	null	null	398.879
C21orf116	na	C21ORF116	chromosome 21 open reading frame 116	398.903
JDP2	na	JDP2	-	398.958
AW629304	na	null	null	398.973
NM_000074	na	null	null	398.982
MRPL38	na	MRPL38	mitochondrial ribosomal protein L38	398.996
HIST1H3E	na	HIST1H3E	histone cluster 1, H3e	399.002
AF332240	na	null	null	399.009
BC040329	na	null	null	399.024
BC036546	na	null	null	399.035
SSX4	na	SSX4	synovial sarcoma, X breakpoint 4	399.051
PGLS	na	PGLS	6-phosphogluconolactonase	399.062
AI346891	na	null	null	399.064
LOC645188	na	LOC645188	-	399.064
DTNA	na	DTNA	dystrobrevin, alpha	399.095
BC016627	na	null	null	399.11
C17orf50	na	C17ORF50	chromosome 17 open reading frame 50	399.12
RAB1A	na	RAB1A	RAB1A, member RAS oncogene family	399.126
U50073	na	null	null	399.128
N4BP3	na	N4BP3	-	399.135
C20orf62	na	C20ORF62	chromosome 20 open reading frame 62	399.141
RIOK3	na	RIOK3	RIO kinase 3 (yeast)	399.165
CTBP1	na	CTBP1	C-terminal binding protein 1	399.188
AU146886	na	null	null	399.195
EIF4G2	na	EIF4G2	eukaryotic translation initiation factor 4 gamma, 2	399.203
XM_374029	na	null	null	399.228
HTR3B	na	HTR3B	5-hydroxytryptamine (serotonin) receptor 3B	399.24
AA729772	na	null	null	399.28
NM_024799	na	null	null	399.286
AK022211	na	null	null	399.288
AU145070	na	null	null	399.295
OR6A2	na	OR6A2	olfactory receptor, family 6, subfamily A, member 2	399.305
KIR3DL2	na	KIR3DL2	killer cell immunoglobulin-like receptor, three domains, long cytoplasmic tail, 2	399.342
NM_025017	na	null	null	399.38
BRD3	na	BRD3	bromodomain containing 3	399.4
XM_379634	na	null	null	399.423
BC036584	na	null	null	399.459
THSD7B	na	null	null	399.463
NFRKB	na	NFRKB	nuclear factor related to kappaB binding protein	399.466
RAP1B	na	RAP1B	RAP1B, member of RAS oncogene family	399.477
AI681702	na	null	null	399.507
XM_379406	na	null	null	399.508
MATN3	na	MATN3	matrilin 3	399.517
MTRF1	na	MTRF1	mitochondrial translational release factor 1	399.552
AF131772	na	null	null	399.566
AA954997	na	null	null	399.582
AI203093	na	null	null	399.583
MGC34774	na	MGC34774	-	399.615
BC031274	na	null	null	399.62
AK093656	na	null	null	399.634
ASGR2	na	ASGR2	asialoglycoprotein receptor 2	399.728
BC034795	na	null	null	399.733
FOXD4L1	na	FOXD4L1	forkhead box D4-like 1	399.745
LOC256223	na	LOC256223	-	399.748
BC015826	na	null	null	399.769
BC039381	na	null	null	399.777
XM_378327	na	null	null	399.782
NM_017731	na	null	null	399.783
LOC652128	na	LOC652128	-	399.792
DIRC1	na	DIRC1	disrupted in renal carcinoma 1	399.835
NM_080828	na	null	null	399.861
AF132204	na	null	null	399.874
AK092271	na	null	null	399.892
BC037867	na	null	null	399.901
BC041999	na	null	null	399.936
MAGEA11	na	MAGEA11	melanoma antigen family A, 11	399.938
BM686056	na	null	null	399.964
C19orf6	na	C19ORF6	chromosome 19 open reading frame 6	399.974
NCR1	na	NCR1	natural cytotoxicity triggering receptor 1	399.98
CYP2C19	na	CYP2C19	cytochrome P450, family 2, subfamily C, polypeptide 19	399.998
AF119888	na	null	null	400.013
HIST3H2A	na	HIST3H2A	histone cluster 3, H2a	400.036
CABP2	na	CABP2	calcium binding protein 2	400.052
IGSF22	na	IGSF22	immunoglobulin superfamily, member 22	400.074
AL833493	na	null	null	400.074
T78081	na	null	null	400.082
GYPA	na	GYPA	glycophorin A (MNS blood group)	400.099
BU743000	na	null	null	400.126
GABRQ	na	GABRQ	gamma-aminobutyric acid (GABA) receptor, theta	400.135
XIST	na	XIST	X (inactive)-specific transcript	400.159
F2RL3	na	F2RL3	coagulation factor II (thrombin) receptor-like 3	400.207
AU156773	na	null	null	400.229
IFNA16	na	IFNA16	interferon, alpha 16	400.237
ZNF776	na	ZNF776	zinc finger protein 776	400.243
ZBTB46	na	ZBTB46	zinc finger and BTB domain containing 46	400.253
B3GNT1	na	B3GNT1	UDP-GlcNAc:betaGal beta-1,3-N-acetylglucosaminyltransferase 1	400.264
GPR62	na	GPR62	G protein-coupled receptor 62	400.288
GADD45GIP1	na	GADD45GIP1	growth arrest and DNA-damage-inducible, gamma interacting protein 1	400.303
2008-09-03	na	null	null	400.307
SERPINB2	na	SERPINB2	serpin peptidase inhibitor, clade B (ovalbumin), member 2	400.311
BE905194	na	null	null	400.318
LIMK1	na	LIMK1	LIM domain kinase 1	400.325
AK022113	na	null	null	400.325
CHRNA6	na	CHRNA6	cholinergic receptor, nicotinic, alpha 6	400.341
hCG_2020170	na	null	null	400.342
AA310709	na	null	null	400.343
XYLB	na	XYLB	xylulokinase homolog (H. influenzae)	400.422
TRIM5	na	TRIM5	tripartite motif-containing 5	400.452
CEACAM3	na	CEACAM3	carcinoembryonic antigen-related cell adhesion molecule 3	400.453
LOC159110	na	LOC159110	-	400.476
PCDHAC1	na	PCDHAC1	protocadherin alpha subfamily C, 1	400.478
PRDM15	na	PRDM15	PR domain containing 15	400.485
XM_496726	na	null	null	400.49
AU159040	na	null	null	400.546
BE327666	na	null	null	400.546
CABP7	na	CABP7	calcium binding protein 7	400.547
VN1R2	na	VN1R2	vomeronasal 1 receptor 2	400.554
AW296253	na	null	null	400.583
DMRTA2	na	DMRTA2	DMRT-like family A2	400.589
NAT8B	na	null	null	400.599
BRIP1	na	BRIP1	BRCA1 interacting protein C-terminal helicase 1	400.606
BC038707	na	null	null	400.616
AKR1C4	na	AKR1C4	aldo-keto reductase family 1, member C4 (chlordecone reductase; 3-alpha hydroxysteroid dehydrogenase, type I; dihydrodiol dehydrogenase 4)	400.634
PLEKHG3	na	PLEKHG3	pleckstrin homology domain containing, family G (with RhoGef domain) member 3	400.65
AK027254	na	null	null	400.651
C1orf84	na	C1ORF84	chromosome 1 open reading frame 84	400.652
BC009871	na	null	null	400.765
KRTAP4-10	na	KRTAP4-10	keratin associated protein 4-10	400.776
AK023838	na	null	null	400.781
AL833553	na	null	null	400.794
PRDM5	na	PRDM5	PR domain containing 5	400.797
TIGD4	na	TIGD4	tigger transposable element derived 4	400.821
IL17RD	na	IL17RD	interleukin 17 receptor D	400.834
AI732617	na	null	null	400.846
GOPC	na	GOPC	golgi associated PDZ and coiled-coil motif containing	400.853
SCN3B	na	SCN3B	sodium channel, voltage-gated, type III, beta	400.854
C1QTNF6	na	C1QTNF6	C1q and tumor necrosis factor related protein 6	400.858
SNX4	na	SNX4	sorting nexin 4	400.872
AI697990	na	null	null	400.908
PCP2	na	PCP2	Purkinje cell protein 2	400.925
GPR83	na	GPR83	G protein-coupled receptor 83	400.928
XM_498465	na	null	null	400.946
DEFA1	na	DEFA1	defensin, alpha 1	400.949
LOC285286	na	LOC285286	-	400.974
BC004134	na	null	null	400.986
CRB2	na	CRB2	crumbs homolog 2 (Drosophila)	400.995
FCRL2	na	FCRL2	Fc receptor-like 2	401.019
D17525	na	null	null	401.034
SMYD1	na	SMYD1	SET and MYND domain containing 1	401.043
AI948563	na	null	null	401.056
LOC387941	na	LOC387941	-	401.071
BC041342	na	null	null	401.087
BC040294	na	null	null	401.11
GALNTL5	na	GALNTL5	UDP-N-acetyl-alpha-D-galactosamine:polypeptide N-acetylgalactosaminyltransferase-like 5	401.136
CCR6	na	CCR6	chemokine (C-C motif) receptor 6	401.143
IFNG	na	IFNG	interferon, gamma	401.157
BC043556	na	null	null	401.172
ABCC9	na	ABCC9	ATP-binding cassette, sub-family C (CFTR/MRP), member 9	401.174
AK074255	na	null	null	401.204
ZBTB20	na	ZBTB20	zinc finger and BTB domain containing 20	401.266
NR2E3	na	NR2E3	nuclear receptor subfamily 2, group E, member 3	401.271
AW296110	na	null	null	401.28
TXK	na	TXK	TXK tyrosine kinase	401.296
MTMR3	na	MTMR3	myotubularin related protein 3	401.304
SLITRK2	na	SLITRK2	SLIT and NTRK-like family, member 2	401.341
HIST1H2BB	na	HIST1H2BB	histone cluster 1, H2bb	401.357
KIF26B	na	KIF26B	kinesin family member 26B	401.361
LOC116412	na	LOC116412	-	401.38
XM_497002	na	null	null	401.382
NM_152473	na	null	null	401.395
LOC284233	na	LOC284233	-	401.397
CHSY-2	na	null	null	401.423
BCORL1	na	BCORL1	BCL6 co-repressor-like 1	401.423
C1orf64	na	C1ORF64	chromosome 1 open reading frame 64	401.439
CDH4	na	CDH4	cadherin 4, type 1, R-cadherin (retinal)	401.46
PAX1	na	PAX1	paired box gene 1	401.485
RBMY2FP	na	RBMY2FP	RNA binding motif protein, Y-linked, family 2, member F pseudogene	401.491
CAPN13	na	CAPN13	calpain 13	401.5
C1orf105	na	C1ORF105	chromosome 1 open reading frame 105	401.509
VGLL4	na	VGLL4	vestigial like 4 (Drosophila)	401.523
C14orf140	na	C14ORF140	chromosome 14 open reading frame 140	401.543
BC033566	na	null	null	401.552
AL832479	na	null	null	401.575
AF289611	na	null	null	401.593
AF130047	na	null	null	401.598
CENPF	na	CENPF	centromere protein F, 350/400ka (mitosin)	401.601
MMP12	na	MMP12	matrix metallopeptidase 12 (macrophage elastase)	401.639
AA100674	na	null	null	401.655
GAS2L3	na	GAS2L3	growth arrest-specific 2 like 3	401.657
DEFB104A	na	DEFB104A	defensin, beta 104A	401.68
CYP3A4	na	CYP3A4	cytochrome P450, family 3, subfamily A, polypeptide 4	401.7
OR2C1	na	OR2C1	olfactory receptor, family 2, subfamily C, member 1	401.701
GNRHR2	na	GNRHR2	gonadotropin-releasing hormone (type 2) receptor 2	401.718
XM_379355	na	null	null	401.719
RTN3	na	RTN3	reticulon 3	401.735
AI419068	na	null	null	401.763
CCR4	na	CCR4	chemokine (C-C motif) receptor 4	401.773
R49377	na	null	null	401.777
LOC728186	na	LOC728186	-	401.789
MGC14738	na	MGC14738	-	401.794
C10orf22	na	C10ORF22	chromosome 10 open reading frame 22	401.81
UGT1A6	na	UGT1A6	UDP glucuronosyltransferase 1 family, polypeptide A6	401.812
KCNK15	na	KCNK15	potassium channel, subfamily K, member 15	401.837
BC028406	na	null	null	401.874
TMEM161B	na	TMEM161B	transmembrane protein 161B	401.892
BC036431	na	null	null	401.903
MUC4	na	MUC4	mucin 4, cell surface associated	401.912
RRH	na	RRH	retinal pigment epithelium-derived rhodopsin homolog	401.92
LOC145786	na	LOC145786	-	401.942
NM_194289	na	null	null	401.962
MGC10701	na	MGC10701	-	401.968
AK093492	na	null	null	401.972
LILRA1	na	LILRA1	leukocyte immunoglobulin-like receptor, subfamily A (with TM domain), member 1	401.983
AI147535	na	null	null	401.993
BC041966	na	null	null	401.996
SOX6	na	SOX6	SRY (sex determining region Y)-box 6	402.015
XM_498992	na	null	null	402.023
EEF1E1	na	EEF1E1	eukaryotic translation elongation factor 1 epsilon 1	402.034
L21756	na	null	null	402.039
LRRC18	na	LRRC18	leucine rich repeat containing 18	402.07
PNMT	na	PNMT	phenylethanolamine N-methyltransferase	402.071
RSHL3	na	RSHL3	radial spokehead-like 3	402.089
R64146	na	null	null	402.1
AI689956	na	null	null	402.101
SLC24A2	na	SLC24A2	solute carrier family 24 (sodium/potassium/calcium exchanger), member 2	402.101
CYP17A1	na	CYP17A1	cytochrome P450, family 17, subfamily A, polypeptide 1	402.102
AF131779	na	null	null	402.113
CASP12	na	CASP12	caspase 12	402.12
BF059537	na	null	null	402.129
FLJ14213	na	FLJ14213	-	402.138
C11orf45	na	C11ORF45	chromosome 11 open reading frame 45	402.163
AI190773	na	null	null	402.163
TMPRSS11D	na	TMPRSS11D	transmembrane protease, serine 11D	402.184
AI280090	na	null	null	402.185
AA776739	na	null	null	402.197
HOXC11	na	HOXC11	homeobox C11	402.234
ZNF570	na	ZNF570	zinc finger protein 570	402.257
CALML5	na	CALML5	calmodulin-like 5	402.284
XM_495940	na	null	null	402.303
AI971548	na	null	null	402.304
LRRC36	na	LRRC36	leucine rich repeat containing 36	402.321
NM_152714	na	null	null	402.33
CLRN1OS	na	null	null	402.335
TTC28	na	TTC28	tetratricopeptide repeat domain 28	402.339
SPATA16	na	SPATA16	spermatogenesis associated 16	402.36
OCLM	na	OCLM	oculomedin	402.36
DMRT3	na	DMRT3	doublesex and mab-3 related transcription factor 3	402.364
MYLK2	na	MYLK2	myosin light chain kinase 2, skeletal muscle	402.366
AI024328	na	null	null	402.399
BE790092	na	null	null	402.407
LOC285346	na	LOC285346	-	402.416
UCN2	na	UCN2	urocortin 2	402.418
BC015849	na	null	null	402.463
DKFZp686O1327	na	DKFZP686O1327	-	402.475
XM_379141	na	null	null	402.479
AV700714	na	null	null	402.483
LOC389857	na	LOC389857	-	402.508
CPEB2	na	CPEB2	cytoplasmic polyadenylation element binding protein 2	402.528
H14374	na	null	null	402.53
NEUROD2	na	NEUROD2	neurogenic differentiation 2	402.535
AI093325	na	null	null	402.563
HRASLS2	na	HRASLS2	HRAS-like suppressor 2	402.582
AA770016	na	null	null	402.583
AF118077	na	null	null	402.586
LOC441666	na	LOC441666	-	402.624
S100PBP	na	S100PBP	S100P binding protein	402.624
GTF2IP1	na	GTF2IP1	general transcription factor II, i, pseudogene 1	402.661
ZNF326	na	ZNF326	zinc finger protein 326	402.662
AL050335	na	null	null	402.666
AI369956	na	null	null	402.684
LYZL6	na	LYZL6	lysozyme-like 6	402.689
BM969275	na	null	null	402.72
R69245	na	null	null	402.723
ZDBF2	na	null	null	402.733
BC041984	na	null	null	402.75
ADAM28	na	ADAM28	ADAM metallopeptidase domain 28	402.764
SNRP70	na	SNRP70	small nuclear ribonucleoprotein 70kDa polypeptide (RNP antigen)	402.796
AF118087	na	null	null	402.796
XM_374354	na	null	null	402.803
ZNF547	na	ZNF547	zinc finger protein 547	402.808
BC037349	na	null	null	402.84
BG257618	na	null	null	402.868
KIFC1	na	KIFC1	kinesin family member C1	402.869
KIAA1546	na	KIAA1546	KIAA1546	402.878
TAS2R50	na	TAS2R50	taste receptor, type 2, member 50	402.882
CX62	na	CX62	-	402.89
AA694174	na	null	null	402.903
NM_205543	na	null	null	402.905
AF085894	na	null	null	402.91
[truncated: 26,076 more rows]
